# Supplementary material for: Faecal metabolome responses to an altered dietary protein:carbohydrate ratio in adult dogs
Source: Vet Q. 2023 Oct 28;43(1):1–10. doi: 10.1080/01652176.2023.2273891 (PMC10614716; doi:10.1080/01652176.2023.2273891)
Supplement: Supplemental Material [file TVEQ_A_2273891_SM0737.zip]

Archive with 3 entries (2 files):
- Supplementary  data/
- Supplementary  data/Supplementary Table S5.xlsx
- Supplementary  data/Supplementary_Material_Oct_15clean.doc
