# Supplementary material for: Faecal metabolome responses to an altered dietary protein:carbohydrate ratio in adult dogs
Source: Vet Q. 2023 Oct 28;43(1):1–10. doi: 10.1080/01652176.2023.2273891 (PMC10614716; doi:10.1080/01652176.2023.2273891)
Supplement: Supplemental Material [file TVEQ_A_2273891_SM0737.zip › Supplementary data/Supplementary Table S5.xlsx]

## Sheet: positive
: 3483 Items (positive ionisation)
ID	MZ	Time	LP_L1_P2	LP_L2_P2	LP_L3_P2	LP_L4_P1	LP_L5_P1	LP_L6_P1	LP_O1_P1	LP_O2_P1	LP_O3_P2	LP_O4_P2	HP_L1_P1	HP_L2_P1	HP_L3_P1	HP_L4_P2	HP_L5_P2	HP_L6_P2	HP_O1_P2	HP_O2_P2	HP_O3_P1	HP_O4_P1	QC1	QC2	QC3	QC4	QC5
1	100.076	4.18474	5.37101e+07	6.1754e+07	1.03144e+08	1.46613e+08	9.17242e+07	1.2529e+08	7.8868e+07	5.81419e+07	1.11629e+08	1.18326e+08	1.47677e+08	1.9684e+08	1.49107e+08	1.36265e+08	1.16196e+08	9.69309e+07	1.08187e+08	1.20938e+08	1.81575e+08	2.32298e+08	1.23315e+08	1.24807e+08	1.1811e+08	1.35346e+08	1.35287e+08
2	61.0077	0.796831	1.01872e+08	1.10744e+08	1.16113e+08	1.19305e+08	8.10251e+07	9.88201e+07	1.15398e+08	1.27562e+08	6.69652e+07	8.08829e+07	1.11015e+08	1.32395e+08	1.017e+08	1.31389e+08	1.07005e+08	8.54752e+07	1.03781e+08	1.38565e+08	9.8856e+07	1.14323e+08	1.24867e+08	1.06569e+08	1.00271e+08	1.15371e+08	1.13842e+08
3	70.0129	0.796831	9.61646e+07	1.03922e+08	1.07807e+08	1.12174e+08	7.56175e+07	9.52979e+07	1.06464e+08	1.21e+08	7.02728e+07	8.11212e+07	1.07798e+08	1.23631e+08	9.4861e+07	1.19933e+08	1.02061e+08	7.91575e+07	1.02159e+08	1.24739e+08	9.63141e+07	1.07738e+08	1.1592e+08	1.00078e+08	9.95211e+07	1.04989e+08	1.06169e+08
4	132.102	2.15143	1.86267e+08	2.13793e+08	1.69832e+08	6.94573e+07	1.96476e+08	2.45491e+08	1.12256e+08	1.01368e+08	1.85129e+08	2.01725e+08	1.2929e+08	9.64869e+07	1.62023e+08	1.2136e+08	1.6468e+08	7.37602e+07	1.65606e+08	1.32072e+08	1.75242e+08	1.11149e+08	1.67096e+08	1.66087e+08	1.67374e+08	1.71748e+08	1.67992e+08
5	118.086	0.999026	1.02653e+08	9.56279e+07	7.92341e+07	7.06717e+07	7.16045e+07	1.0656e+08	7.68101e+07	7.75766e+07	7.45821e+07	7.77562e+07	8.63585e+07	9.1265e+07	7.95111e+07	7.62837e+07	7.31177e+07	4.42848e+07	6.72207e+07	8.73891e+07	9.32449e+07	1.01762e+08	8.89338e+07	8.36781e+07	7.78886e+07	8.70177e+07	8.86394e+07
6	125.986	0.800753	8.42266e+07	8.91868e+07	8.63178e+07	9.13249e+07	7.80312e+07	8.71443e+07	9.34219e+07	9.55124e+07	6.94577e+07	7.05554e+07	9.99273e+07	1.09796e+08	8.70691e+07	1.14817e+08	8.27813e+07	7.93693e+07	8.65905e+07	1.05435e+08	8.77717e+07	9.76817e+07	1.00813e+08	9.35913e+07	8.8087e+07	9.1631e+07	9.08344e+07
7	373.273	10.3058	6.66488e+06	2.29675e+07	6.4329e+06	7.47576e+06	7.52308e+06	6.86498e+06	4.91653e+07	9.12132e+07	5.87847e+06	3.24721e+06	7.5107e+07	1.12789e+07	8.6227e+06	4.0739e+06	5.19457e+06	8.26772e+06	2.03055e+06	4.2416e+07	3.4265e+06	8.47964e+06	2.29676e+07	2.3288e+07	2.09243e+07	2.36762e+07	2.29177e+07
8	166.086	4.07789	7.05311e+07	8.09197e+07	6.61997e+07	3.46271e+07	7.16379e+07	1.04868e+08	4.59536e+07	3.61755e+07	9.58913e+07	9.23191e+07	7.77828e+07	5.89742e+07	9.08356e+07	6.37632e+07	7.89449e+07	2.14051e+07	8.59557e+07	6.52275e+07	9.42666e+07	7.03371e+07	7.33451e+07	7.41649e+07	7.19602e+07	7.46577e+07	7.78177e+07
9	84.96	0.800216	5.61224e+07	5.9244e+07	5.47221e+07	5.92126e+07	5.76318e+07	5.82931e+07	6.0939e+07	6.00749e+07	4.94742e+07	4.793e+07	7.11285e+07	7.62419e+07	6.23191e+07	7.91967e+07	5.01612e+07	5.72958e+07	5.44814e+07	7.06798e+07	5.67044e+07	6.62483e+07	6.31437e+07	6.45159e+07	6.22504e+07	6.03177e+07	6.00012e+07
10	86.0968	2.15143	1.03396e+08	1.17897e+08	9.60358e+07	3.91171e+07	1.10005e+08	1.43332e+08	6.19265e+07	5.70554e+07	1.01677e+08	1.14144e+08	7.22427e+07	5.40045e+07	8.56524e+07	6.99064e+07	9.40149e+07	4.30373e+07	9.25928e+07	7.25435e+07	9.90406e+07	6.22403e+07	9.33155e+07	9.55786e+07	9.79642e+07	9.78479e+07	9.66613e+07
11	373.273	9.62483	1.47908e+07	3.66477e+07	1.15475e+07	1.04912e+07	1.02244e+07	1.1796e+07	5.55542e+07	1.12066e+08	3.16632e+07	9.93939e+06	4.65567e+07	1.42197e+07	8.63384e+06	1.16935e+07	9.63994e+06	1.07374e+07	5.33499e+06	1.95345e+07	1.34923e+07	1.48088e+07	2.74683e+07	2.4733e+07	2.68775e+07	2.84859e+07	2.74808e+07
12	81.5209	0.771243	1.13797e+07	2.20208e+07	1.7569e+07	1.60059e+07	6.99713e+06	1.21303e+07	1.47325e+07	1.98964e+07	6.15347e+06	1.36064e+07	1.2102e+07	1.54056e+07	1.27366e+07	1.48058e+07	1.56537e+07	7.24012e+06	1.5518e+07	1.85327e+07	1.1887e+07	1.74373e+07	1.91986e+07	1.19434e+07	1.25338e+07	1.67973e+07	1.68377e+07
13	182.081	1.80885	2.47614e+07	4.31111e+07	3.48726e+07	1.1887e+07	3.71723e+07	5.09266e+07	2.35807e+07	1.67931e+07	4.07077e+07	4.83748e+07	2.57448e+07	1.74435e+07	3.66936e+07	2.18987e+07	2.81699e+07	1.13574e+07	4.57537e+07	2.77868e+07	3.03833e+07	2.26038e+07	3.09097e+07	3.22513e+07	3.18342e+07	3.20104e+07	3.32051e+07
14	178.086	9.03171	5.09935e+06	2.34908e+07	1.97369e+07	3.81502e+06	6.7408e+06	2.27345e+07	1.34838e+06	2.62111e+06	4.41288e+06	2.44875e+06	2.64493e+06	3.89729e+07	7.2642e+06	5.07173e+06	2.68691e+06	5.40258e+06	386148	4.02583e+07	2.80228e+06	4.67894e+06	1.03619e+07	1.03243e+07	1.01001e+07	1.01027e+07	1.03722e+07
15	190.05	6.13617	1.47529e+06	6.79161e+06	713095	82393.4	135712	79570.5	17166.6	5.59272e+07	23381.6	8634.44	18365	180216	35782.5	18035.3	93957.8	105088	750.72	3.16212e+06	22042.7	15095.6	2.30082e+06	2.25281e+06	2.18594e+06	2.22025e+06	2.30008e+06
16	591.317	9.0659	5.62661e+06	3.56631e+07	5.87331e+06	1.40741e+06	1.4804e+06	3.49923e+06	2.59912e+06	1.16493e+07	4.53694e+06	2.24241e+06	103369	550410	885518	790616	403727	2.9677e+06	1.00396e+06	1.30205e+07	567607	518320	3.57002e+06	4.32742e+06	4.37407e+06	3.92396e+06	3.84835e+06
17	357.279	11.3708	5.30796e+07	5.26753e+07	2.03548e+07	2.44825e+07	1.65603e+07	1.99423e+07	1.88967e+06	1.98116e+06	4.3204e+07	2.44087e+07	1.81259e+06	739819	2.85311e+06	3.03804e+07	3.75703e+07	3.05964e+07	1.08349e+07	1.04126e+07	2.60363e+07	1.00523e+07	2.35444e+07	2.15196e+07	2.16468e+07	2.21798e+07	2.40889e+07
18	355.263	10.3058	2.66279e+06	9.11969e+06	1.73743e+06	2.49633e+06	3.03622e+06	2.90307e+06	2.35887e+07	4.52999e+07	1.7359e+06	1.10065e+06	3.79491e+07	5.57607e+06	3.59354e+06	1.10404e+06	1.88937e+06	3.25951e+06	548156	2.07907e+07	884229	3.784e+06	1.08047e+07	1.11071e+07	9.82363e+06	1.12646e+07	1.10496e+07
19	148.061	0.915748	1.38332e+07	2.34308e+07	4.56804e+07	7.62452e+06	4.35266e+07	1.47906e+07	1.42249e+07	1.57446e+07	5.32758e+07	3.50223e+07	1.40353e+07	8.96492e+06	1.55208e+07	1.17466e+07	2.55231e+07	3.96275e+07	1.83314e+07	1.25839e+07	2.08741e+07	7.09147e+06	2.17964e+07	2.21368e+07	2.15072e+07	2.2882e+07	2.21842e+07
20	355.263	9.62483	7.92192e+06	1.87187e+07	2.99191e+06	3.39579e+06	3.99091e+06	6.66491e+06	2.945e+07	6.16611e+07	1.76668e+07	5.13807e+06	2.18808e+07	7.41667e+06	3.11356e+06	5.36897e+06	4.15842e+06	4.4183e+06	2.00852e+06	1.044e+07	6.39332e+06	7.53585e+06	1.42545e+07	1.28865e+07	1.43181e+07	1.53942e+07	1.43754e+07
21	145.134	1.43435	385712	1.19706e+06	2.82807e+07	1.01631e+06	1.04146e+07	8.62879e+06	1.47719e+06	829568	2.22828e+07	2.57812e+07	1.1318e+07	3.56556e+06	1.68049e+06	3.12566e+06	1.21494e+07	1.68924e+07	8.28457e+06	488196	1.18461e+07	7.20988e+06	9.84222e+06	9.4388e+06	9.52924e+06	9.89692e+06	8.60593e+06
22	101.06	0.999026	2.41447e+07	1.73586e+07	1.78795e+07	2.06757e+07	1.39551e+07	1.9936e+07	2.13252e+07	2.22212e+07	1.57763e+07	1.43548e+07	2.31407e+07	2.7212e+07	1.81455e+07	1.82411e+07	1.53409e+07	1.07462e+07	1.55134e+07	2.34863e+07	2.2658e+07	3.15975e+07	2.04859e+07	1.94644e+07	1.96991e+07	2.08814e+07	2.02469e+07
23	56.9652	0.800216	3.26429e+07	3.53369e+07	3.51821e+07	3.65178e+07	3.0357e+07	3.33304e+07	3.56261e+07	3.82161e+07	2.62397e+07	2.74311e+07	4.0644e+07	4.55147e+07	3.50436e+07	4.30986e+07	3.10958e+07	3.034e+07	3.2108e+07	4.344e+07	3.23945e+07	3.53662e+07	3.65023e+07	3.56069e+07	3.58249e+07	3.43928e+07	3.48079e+07
24	72.0812	1.07632	3.67303e+07	3.86927e+07	2.84801e+07	1.21765e+07	3.67195e+07	5.56784e+07	2.18529e+07	1.80688e+07	4.28636e+07	4.94869e+07	2.30264e+07	1.9572e+07	3.14784e+07	3.17464e+07	3.4783e+07	1.45682e+07	2.81863e+07	2.29565e+07	3.13603e+07	1.93714e+07	3.02536e+07	2.98716e+07	3.19557e+07	3.1915e+07	3.30356e+07
25	150.058	1.44238	1.5623e+07	2.2335e+07	1.73469e+07	8.22031e+06	2.19806e+07	2.28176e+07	1.47226e+07	1.30743e+07	1.18371e+07	1.27944e+07	1.73807e+07	1.12678e+07	1.49316e+07	1.40487e+07	1.95949e+07	9.0713e+06	2.0294e+07	1.36679e+07	2.33864e+07	9.96713e+06	1.59768e+07	1.70585e+07	1.84716e+07	1.88105e+07	1.73718e+07
26	86.0967	0.828106	1.75565e+06	2.37557e+06	6.34043e+06	6.04109e+06	6.69423e+06	2.31089e+07	1.92126e+06	2.01021e+06	3.78338e+07	3.42947e+07	4.03794e+07	1.65247e+07	1.37058e+06	2.432e+06	9.03309e+06	4.75747e+06	2.57257e+07	2.07432e+06	4.59636e+07	3.49135e+07	1.73657e+07	1.65038e+07	1.54648e+07	1.6291e+07	1.6123e+07
27	79.0182	0.771243	2.96351e+07	3.20757e+07	3.25363e+07	3.41287e+07	2.34234e+07	3.03815e+07	3.28484e+07	3.83774e+07	2.34991e+07	2.61644e+07	3.25232e+07	3.72701e+07	2.9222e+07	3.37086e+07	3.23393e+07	2.47623e+07	3.29586e+07	3.83274e+07	2.97471e+07	3.32079e+07	3.42039e+07	3.00884e+07	3.20225e+07	3.11716e+07	3.18418e+07
28	120.081	4.07789	2.42393e+07	3.00826e+07	2.4861e+07	1.22677e+07	2.65549e+07	3.777e+07	1.69959e+07	1.35449e+07	3.76599e+07	3.3713e+07	2.77525e+07	2.23956e+07	3.18913e+07	2.32188e+07	2.84585e+07	7.88667e+06	3.11315e+07	2.35847e+07	3.42818e+07	2.58002e+07	2.58697e+07	2.80437e+07	2.56961e+07	2.69323e+07	2.82832e+07
29	118.086	1.27336	1.02537e+08	1.10137e+08	8.56836e+07	6.15536e+07	8.82516e+07	1.21322e+08	6.46864e+07	6.16719e+07	8.66881e+07	9.91033e+07	7.06791e+07	8.29051e+07	8.83933e+07	7.75556e+07	8.30347e+07	4.54996e+07	6.62624e+07	7.60896e+07	8.96776e+07	8.84833e+07	8.73441e+07	7.94576e+07	8.88649e+07	8.17699e+07	8.13681e+07
30	101.024	1.89937	1.97913e+07	960673	1.51005e+06	158497	4.11463e+06	265539	115300	1.41244e+07	191606	231513	259716	231389	306566	235869	350394	588506	201063	4.7712e+07	267718	188220	6.74611e+06	6.53808e+06	6.29748e+06	6.06318e+06	6.4303e+06
31	100.076	4.44869	5.0573e+07	5.64503e+07	1.15689e+08	1.34309e+08	6.84603e+07	1.18941e+08	8.42219e+07	5.32704e+07	1.06568e+08	1.09991e+08	1.53333e+08	1.87235e+08	1.31208e+08	9.93099e+07	8.44666e+07	8.44004e+07	9.7979e+07	1.30591e+08	1.35544e+08	1.90787e+08	1.09584e+08	1.28498e+08	1.1157e+08	1.18597e+08	9.66991e+07
32	389.268	9.94137	1.17583e+06	4.14812e+06	1.906e+06	1.25457e+06	3.75915e+06	756763	1.82922e+07	3.67543e+07	1.96519e+06	936582	3.08541e+07	5.02766e+06	3.18237e+06	817075	912645	2.17947e+06	518201	1.04211e+07	837740	2.10085e+06	7.7072e+06	7.54758e+06	6.63894e+06	7.16702e+06	7.53141e+06
33	116.071	0.968757	1.41647e+07	1.97804e+07	2.16765e+07	1.18795e+07	2.35053e+07	1.90127e+07	1.27813e+07	7.59156e+06	1.98649e+07	1.7198e+07	1.85056e+07	1.16656e+07	2.17412e+07	1.41992e+07	2.83973e+07	1.64122e+07	2.04727e+07	1.27638e+07	2.165e+07	1.36746e+07	1.83907e+07	1.84843e+07	1.81753e+07	2.01196e+07	1.95538e+07
34	100.076	4.79511	1.49527e+07	1.8743e+07	3.16149e+07	4.66631e+07	2.6213e+07	3.82609e+07	2.50081e+07	1.66412e+07	3.27779e+07	3.70005e+07	4.90306e+07	5.8923e+07	5.19135e+07	3.74632e+07	3.51953e+07	2.97074e+07	3.17372e+07	3.5162e+07	5.55328e+07	6.94053e+07	3.94825e+07	3.63646e+07	3.77687e+07	3.62631e+07	3.68841e+07
35	214.918	0.800216	1.65304e+07	1.72917e+07	1.47825e+07	1.64534e+07	1.54259e+07	1.85838e+07	1.69838e+07	1.67981e+07	1.39213e+07	1.31006e+07	2.16016e+07	2.31865e+07	1.7942e+07	2.46858e+07	1.45179e+07	1.59238e+07	1.54284e+07	2.21893e+07	1.73635e+07	2.05311e+07	1.88307e+07	1.89807e+07	1.79074e+07	1.71333e+07	1.7764e+07
36	100.076	0.999026	1.57197e+07	1.18111e+07	1.19427e+07	1.36916e+07	9.52519e+06	1.31151e+07	1.37843e+07	1.44524e+07	1.06445e+07	9.95214e+06	1.53043e+07	1.76393e+07	1.2125e+07	1.19017e+07	1.02687e+07	7.43739e+06	1.00137e+07	1.51791e+07	1.49752e+07	2.07558e+07	1.30283e+07	1.2694e+07	1.2682e+07	1.34432e+07	1.31213e+07
37	110.009	0.796214	1.93654e+07	1.56057e+07	2.33583e+07	2.32095e+07	2.42066e+07	1.21204e+07	2.62302e+07	2.18153e+07	2.3382e+07	2.29006e+07	1.49069e+07	1.47496e+07	1.72548e+07	1.52494e+07	1.46377e+07	2.25881e+07	1.51188e+07	1.50933e+07	1.4815e+07	1.73541e+07	1.97879e+07	1.96091e+07	1.87603e+07	1.8255e+07	1.79172e+07
38	391.284	9.62483	5.60769e+06	1.21491e+07	3.83026e+06	3.66862e+06	3.66503e+06	4.50984e+06	1.90483e+07	3.84894e+07	1.15572e+07	3.87925e+06	1.47661e+07	5.32168e+06	3.09937e+06	4.23153e+06	3.71905e+06	3.96386e+06	2.16619e+06	7.04868e+06	5.07424e+06	5.502e+06	9.6417e+06	8.60637e+06	9.41121e+06	9.92832e+06	9.43221e+06
39	90.5261	0.771243	6.0726e+06	9.76935e+06	8.17691e+06	7.97918e+06	3.816e+06	7.07829e+06	7.41676e+06	9.46125e+06	4.2784e+06	7.25433e+06	6.70412e+06	7.74683e+06	6.47353e+06	7.25052e+06	7.72993e+06	4.3174e+06	8.0802e+06	9.5147e+06	6.27301e+06	9.24631e+06	8.60214e+06	5.95671e+06	7.55631e+06	7.63699e+06	7.74714e+06
40	72.0812	0.801315	1.08514e+07	1.03566e+07	1.10638e+07	5.13355e+06	1.15321e+07	2.39692e+07	1.43153e+07	1.40297e+07	2.98698e+07	2.71648e+07	1.01422e+07	9.82591e+06	9.46469e+06	2.61336e+07	2.41772e+07	8.50418e+06	1.62552e+07	1.34985e+07	1.02576e+07	9.16341e+06	1.60629e+07	1.55335e+07	1.48964e+07	1.53371e+07	1.56346e+07
42	593.333	9.05212	4.40647e+06	8.86183e+06	3.16821e+06	7.14303e+06	4.21884e+06	1.07168e+07	6.25307e+06	845222	4.30836e+06	3.37481e+06	1.78383e+06	1.09602e+07	5.42441e+06	1.41063e+07	6.33312e+06	6.92379e+06	8.95371e+06	1.42955e+07	8.05995e+06	5.42817e+06	6.23289e+06	8.30473e+06	8.18195e+06	6.65842e+06	6.90638e+06
44	62.0242	0.771537	1.4851e+07	1.23918e+07	2.04416e+07	1.94397e+07	1.67993e+07	8.61675e+06	2.08096e+07	1.91504e+07	1.5566e+07	1.75577e+07	1.06496e+07	1.07248e+07	1.2704e+07	1.07483e+07	1.2034e+07	1.51233e+07	1.21029e+07	1.17329e+07	1.08518e+07	1.22927e+07	1.54571e+07	1.39279e+07	1.4113e+07	1.44378e+07	1.40766e+07
45	132.102	2.4078	1.00027e+08	1.14841e+08	1.21705e+08	5.31834e+07	1.11064e+08	1.27522e+08	7.41293e+07	6.59307e+07	1.19855e+08	1.18442e+08	8.9273e+07	6.79915e+07	9.52591e+07	6.37019e+07	8.47926e+07	5.09069e+07	9.67397e+07	8.98751e+07	9.99371e+07	7.17931e+07	1.06581e+08	1.09251e+08	1.04004e+08	1.07629e+08	1.07415e+08
46	137.046	1.49276	3.87871e+06	1.05197e+07	1.4318e+07	5.75646e+06	1.13745e+07	1.08212e+07	4.83077e+06	3.30294e+06	8.61824e+06	8.36017e+06	9.04452e+06	7.7476e+06	8.34947e+06	9.24238e+06	1.10415e+07	1.41349e+07	8.39578e+06	7.14274e+06	7.43421e+06	8.36789e+06	9.7223e+06	9.84205e+06	9.80956e+06	1.00427e+07	1.00753e+07
47	111.02	15.5163	5.21225e+06	4.01192e+06	4.47521e+06	4.25123e+06	2.55452e+06	4.47699e+06	6.06411e+06	6.08527e+06	3.31348e+06	4.88217e+06	2.91393e+06	4.27869e+06	3.8244e+06	3.81922e+06	3.07483e+06	3.67271e+06	4.2479e+06	4.36089e+06	4.30144e+06	3.55404e+06	4.12723e+06	6.08426e+06	2.8496e+06	4.81605e+06	2.26288e+06
48	99.5124	15.5188	7.06299e+06	6.20828e+06	6.7078e+06	4.48905e+06	3.52349e+06	6.92022e+06	6.8715e+06	8.48682e+06	5.09369e+06	6.57556e+06	3.84345e+06	6.64784e+06	4.69905e+06	6.61395e+06	5.46638e+06	5.99759e+06	6.04189e+06	4.9498e+06	5.3912e+06	6.44399e+06	5.50544e+06	6.50053e+06	4.48469e+06	7.25183e+06	3.69705e+06
49	72.0812	1.33447	4.2312e+07	4.64108e+07	3.5607e+07	1.47648e+07	3.99287e+07	5.66542e+07	2.24084e+07	1.94186e+07	3.88204e+07	4.59136e+07	2.46311e+07	2.01645e+07	3.2228e+07	2.56096e+07	3.05662e+07	1.67776e+07	2.67831e+07	2.61187e+07	3.36052e+07	2.30539e+07	3.42836e+07	3.21611e+07	3.23446e+07	3.34699e+07	3.25894e+07
51	353.247	9.94137	297248	1.28263e+06	483755	274263	1.38605e+06	237889	8.09928e+06	1.74283e+07	505282	238611	1.38136e+07	2.26819e+06	1.45447e+06	172176	177608	533374	132239	5.32361e+06	189859	807190	3.42957e+06	3.47026e+06	2.97039e+06	3.16986e+06	3.4684e+06
53	373.273	9.88852	9.98e+06	3.02459e+07	1.19121e+07	9.65885e+06	9.86347e+06	8.26487e+06	4.19823e+07	8.60841e+07	2.22628e+07	8.39173e+06	4.13281e+07	1.07786e+07	7.8226e+06	8.48195e+06	8.50466e+06	1.09724e+07	3.99852e+06	1.70283e+07	1.12916e+07	9.64465e+06	2.14957e+07	1.96213e+07	1.9016e+07	2.19479e+07	2.03342e+07
54	147.113	0.800517	2.07031e+07	1.00817e+07	8.79702e+06	3.43642e+06	1.13835e+07	1.00204e+07	1.44213e+07	1.06137e+07	7.59704e+06	6.27666e+06	8.30663e+06	5.84477e+06	1.08775e+07	9.31578e+06	1.25912e+07	6.10485e+06	1.54291e+07	1.01754e+07	1.27639e+07	6.68595e+06	1.13348e+07	1.05795e+07	1.03012e+07	1.06666e+07	1.0482e+07
55	426.321	10.3058	2.06569e+06	6.47929e+06	1.56907e+06	1.91382e+06	2.08824e+06	2.21573e+06	1.50139e+07	2.34583e+07	1.46544e+06	560132	2.05648e+07	4.28029e+06	3.24069e+06	768085	1.0877e+06	1.80652e+06	457081	1.36487e+07	766890	2.99287e+06	7.6168e+06	7.78888e+06	6.74745e+06	7.62093e+06	7.37529e+06
56	83.0607	14.968	5.66288e+07	6.29146e+07	5.74724e+07	6.12566e+07	6.06842e+07	5.8605e+07	5.61531e+07	5.65401e+07	5.63801e+07	5.43838e+07	6.1413e+07	5.68818e+07	6.27338e+07	5.73494e+07	6.02616e+07	6.21655e+07	5.85511e+07	6.20385e+07	6.16904e+07	5.85951e+07	6.24191e+07	5.79432e+07	5.75296e+07	5.496e+07	5.28178e+07
57	83.0607	14.27	5.88184e+07	6.06898e+07	5.93136e+07	5.60521e+07	5.84366e+07	5.9824e+07	5.79895e+07	5.5581e+07	5.845e+07	5.58762e+07	5.59057e+07	5.86555e+07	5.71265e+07	5.76336e+07	5.60633e+07	6.35287e+07	5.53057e+07	5.6211e+07	5.89239e+07	5.91893e+07	5.92777e+07	6.04711e+07	5.54452e+07	5.74037e+07	5.63793e+07
59	131.118	0.994721	638678	1.2123e+06	1.1323e+07	442357	7.12398e+06	3.64161e+06	2.76297e+06	2.52717e+06	1.17755e+07	1.3609e+07	1.22984e+06	937911	2.87205e+06	2.85923e+06	1.1806e+07	6.71967e+06	3.49683e+06	734623	1.87687e+06	1.664e+06	4.80325e+06	4.33858e+06	4.51999e+06	4.65927e+06	4.65227e+06
60	159.6	1.54136	3.3229e+06	2.23897e+06	2.26368e+06	3.02953e+06	2.77933e+06	1.15351e+07	3.87139e+06	3.4479e+06	2.42988e+06	2.56192e+06	1.07956e+07	1.02242e+07	9.66316e+06	1.21119e+07	8.56677e+06	2.97194e+06	1.26415e+07	1.06668e+07	9.11097e+06	8.395e+06	7.16518e+06	7.01407e+06	6.72732e+06	6.69334e+06	6.80885e+06
61	71.0294	0.771537	1.49466e+07	1.20503e+07	1.94445e+07	1.91356e+07	1.70973e+07	8.88606e+06	2.07221e+07	1.83868e+07	1.76824e+07	1.83697e+07	1.09993e+07	1.06125e+07	1.25439e+07	1.01587e+07	1.23229e+07	1.61052e+07	1.27636e+07	1.13409e+07	1.06886e+07	1.18172e+07	1.47367e+07	1.37999e+07	1.42506e+07	1.3824e+07	1.40219e+07
62	83.0608	15.3465	4.76907e+07	4.61263e+07	4.87775e+07	4.84458e+07	4.86222e+07	4.85666e+07	4.83972e+07	4.65967e+07	5.0595e+07	4.58637e+07	4.91545e+07	4.8336e+07	4.86445e+07	4.94795e+07	4.31416e+07	5.16497e+07	4.54811e+07	4.85512e+07	4.76414e+07	4.91232e+07	4.80311e+07	4.93778e+07	4.62966e+07	4.56438e+07	4.498e+07
63	83.0607	14.5335	5.61645e+07	6.15732e+07	5.52758e+07	5.71593e+07	5.63315e+07	5.88081e+07	5.54565e+07	5.70916e+07	5.92904e+07	5.68244e+07	5.95915e+07	5.58795e+07	6.05941e+07	5.59007e+07	5.98088e+07	5.98464e+07	5.7546e+07	5.55135e+07	6.05899e+07	5.57454e+07	6.2442e+07	5.55271e+07	5.61507e+07	5.30162e+07	5.299e+07
64	83.0608	13.9665	5.52389e+07	5.57792e+07	5.40109e+07	5.87269e+07	5.73466e+07	5.53199e+07	5.46645e+07	5.58263e+07	5.43438e+07	5.12473e+07	5.71475e+07	5.31699e+07	5.93059e+07	5.39699e+07	5.81509e+07	5.92749e+07	5.54802e+07	5.68504e+07	5.73645e+07	5.4995e+07	6.09774e+07	5.52957e+07	5.45743e+07	5.40554e+07	5.39164e+07
65	205.097	5.58063	4.89273e+06	1.43935e+07	1.07039e+07	1.79043e+06	8.59148e+06	9.86179e+06	5.18573e+06	4.01221e+06	1.12465e+07	1.37389e+07	2.41834e+06	1.44372e+06	2.21231e+06	2.39083e+06	3.80734e+06	1.95855e+06	4.91288e+06	3.5872e+06	3.93283e+06	1.51225e+06	5.63085e+06	5.50498e+06	5.03603e+06	4.91831e+06	5.41136e+06
66	391.284	10.8455	7.85761e+06	9.18998e+06	7.23039e+06	9.30223e+06	6.3247e+06	5.77023e+06	3.76774e+06	5.42314e+06	1.77894e+07	1.10436e+07	4.37419e+06	2.1208e+06	2.69586e+06	1.18237e+07	1.66767e+07	1.33465e+07	5.45212e+06	5.40449e+06	1.62599e+07	6.75713e+06	8.30796e+06	8.37988e+06	8.05819e+06	7.86565e+06	8.3592e+06
67	132.102	2.6771	2.88915e+07	3.39213e+07	2.76149e+07	1.02605e+07	3.29012e+07	4.10171e+07	1.84143e+07	1.54165e+07	3.35299e+07	3.41597e+07	1.9621e+07	1.58577e+07	2.63013e+07	1.73834e+07	2.29899e+07	1.08658e+07	2.50496e+07	2.19946e+07	2.80485e+07	1.75903e+07	2.67976e+07	2.51058e+07	2.65726e+07	2.4112e+07	2.5968e+07
68	251.164	10.9635	1.2426e+07	3.80122e+06	4.28855e+06	1.13715e+07	5.38944e+06	9.41755e+06	1.04862e+07	6.0978e+06	4.83041e+06	1.23827e+07	3.28208e+06	1.32348e+06	1.0331e+06	7.54242e+06	3.16683e+06	7.51815e+06	4.66925e+06	1.1872e+06	6.41671e+06	1.07535e+06	6.15289e+06	6.01405e+06	5.57145e+06	5.50316e+06	5.39393e+06
69	130.086	1.41064	6.13628e+06	2.53906e+06	6.34353e+06	7.37678e+06	5.83696e+06	1.10763e+07	1.04402e+07	6.9618e+06	7.83894e+06	7.53969e+06	1.6697e+07	1.94245e+07	1.33176e+07	1.42583e+07	1.21535e+07	5.67486e+06	1.64672e+07	1.31173e+07	1.70668e+07	1.71609e+07	1.15433e+07	1.06159e+07	1.12313e+07	1.07721e+07	1.01742e+07
70	167.013	0.771243	7.22802e+06	8.45867e+06	7.96784e+06	8.33989e+06	5.68643e+06	7.54814e+06	8.55075e+06	9.14152e+06	5.26848e+06	6.34221e+06	7.9115e+06	9.50347e+06	7.0961e+06	9.15183e+06	7.88841e+06	6.05142e+06	8.12171e+06	9.54952e+06	7.71161e+06	8.50881e+06	9.48199e+06	7.65126e+06	7.17288e+06	8.0893e+06	8.22725e+06
71	83.0608	13.6945	4.63889e+07	4.83004e+07	4.75905e+07	5.0676e+07	4.9635e+07	4.97146e+07	4.61655e+07	4.87215e+07	4.72938e+07	4.72251e+07	4.85184e+07	4.68947e+07	4.82562e+07	4.83173e+07	5.22673e+07	5.18762e+07	4.73477e+07	4.64677e+07	4.89327e+07	5.00654e+07	5.23937e+07	4.89092e+07	4.94116e+07	4.66718e+07	4.82912e+07
72	130.05	0.915748	5.38686e+06	8.58113e+06	1.38577e+07	2.4963e+06	1.39186e+07	5.34462e+06	4.90336e+06	4.68489e+06	1.56177e+07	1.00674e+07	4.67738e+06	2.75161e+06	5.10638e+06	3.94104e+06	8.47064e+06	1.12024e+07	6.77023e+06	3.97961e+06	7.63702e+06	2.13176e+06	6.90228e+06	7.0567e+06	7.28914e+06	7.80096e+06	7.44786e+06
73	391.283	10.3058	2.79462e+06	6.70864e+06	3.72637e+06	3.82174e+06	3.5599e+06	2.79714e+06	9.1922e+06	1.58008e+07	4.13002e+06	3.14059e+06	1.27176e+07	2.68505e+06	2.65042e+06	3.38437e+06	4.43313e+06	4.85912e+06	2.01536e+06	7.99501e+06	3.80402e+06	3.14451e+06	5.58746e+06	5.83392e+06	5.21214e+06	5.54025e+06	5.53995e+06
74	121.065	1.91925	1.42679e+06	2.89735e+06	1.09137e+06	1.42948e+06	889861	4.32761e+06	2.42694e+06	357340	2.71754e+06	2.9002e+06	4.81181e+06	1.84277e+06	3.77307e+06	1.07112e+07	3.77717e+06	946622	3.12447e+06	2.27357e+06	1.23598e+07	2.1137e+06	3.3793e+06	3.39733e+06	3.61544e+06	3.35797e+06	3.5435e+06
75	124.039	1.44408	5.37538e+06	3.90306e+06	7.37871e+06	4.88929e+06	7.00356e+06	4.04247e+06	5.54839e+06	4.89576e+06	3.96413e+06	4.27652e+06	3.55947e+06	3.04056e+06	2.53575e+06	3.91185e+06	3.59997e+06	7.72268e+06	2.49617e+06	2.27787e+06	3.74203e+06	3.48665e+06	3.93433e+06	4.48864e+06	4.56089e+06	5.16708e+06	4.31429e+06
81	86.0968	2.40314	6.61586e+07	6.08367e+07	6.40324e+07	2.90427e+07	6.17439e+07	7.05602e+07	4.671e+07	3.54773e+07	6.43325e+07	6.4225e+07	4.77751e+07	3.70326e+07	6.08521e+07	3.52754e+07	4.56238e+07	2.81349e+07	5.30842e+07	4.67574e+07	5.46444e+07	3.97656e+07	5.8215e+07	6.05492e+07	5.7832e+07	5.89404e+07	5.93088e+07
83	166.086	4.33602	5.30333e+07	5.4327e+07	6.03133e+07	2.49048e+07	5.28674e+07	6.45957e+07	4.85886e+07	2.74199e+07	7.09549e+07	6.19878e+07	5.44504e+07	4.06025e+07	6.98193e+07	4.53812e+07	5.01168e+07	1.61642e+07	7.309e+07	5.27554e+07	5.84938e+07	5.26271e+07	5.95001e+07	6.17422e+07	6.35672e+07	5.16086e+07	5.32922e+07
84	176.103	0.912372	5.02758e+06	7.96352e+06	9.44633e+06	2.96069e+06	1.20358e+07	7.14878e+06	6.4957e+06	3.21587e+06	6.99538e+06	4.88326e+06	7.35836e+06	5.05725e+06	8.40593e+06	6.92218e+06	9.67673e+06	4.85212e+06	1.21545e+07	5.90593e+06	1.02727e+07	4.18541e+06	7.83919e+06	7.76869e+06	7.60502e+06	7.95345e+06	7.62017e+06
85	133.032	1.44238	4.11888e+06	5.32592e+06	4.39681e+06	2.22519e+06	5.91699e+06	6.29655e+06	4.00152e+06	3.60425e+06	3.12299e+06	3.25022e+06	4.60755e+06	2.81279e+06	3.78743e+06	3.81337e+06	4.99685e+06	2.42508e+06	4.71118e+06	3.69823e+06	6.48252e+06	2.65606e+06	4.11761e+06	4.76998e+06	4.92239e+06	5.19704e+06	4.44895e+06
86	357.279	10.7344	1.17572e+07	1.44827e+07	5.84766e+06	7.56003e+06	4.52446e+06	4.90599e+06	1.04858e+06	1.14785e+06	1.7094e+07	6.22043e+06	623709	331008	651255	8.49452e+06	8.59919e+06	9.78706e+06	2.55702e+06	2.45839e+06	7.36185e+06	2.41309e+06	5.55243e+06	5.38729e+06	5.61258e+06	5.57002e+06	5.68433e+06
87	165.055	1.80134	5.87134e+06	9.89807e+06	8.39201e+06	2.76223e+06	8.92045e+06	1.17059e+07	5.62063e+06	3.793e+06	9.92987e+06	1.13845e+07	5.85224e+06	4.19798e+06	8.86677e+06	5.15985e+06	6.41254e+06	2.7377e+06	1.02918e+07	6.52931e+06	7.15339e+06	5.56951e+06	6.91822e+06	8.22827e+06	7.66813e+06	7.58456e+06	7.80602e+06
88	301.15	1.02156	3.91281e+06	1.60207e+06	3.48145e+06	3.88861e+06	3.98987e+06	6.02289e+06	5.78131e+06	4.73429e+06	3.55895e+06	3.21348e+06	1.24722e+07	1.04997e+07	3.61987e+06	8.35304e+06	1.7827e+06	3.89495e+06	5.46779e+06	1.02691e+07	1.0749e+07	7.17143e+06	5.66899e+06	5.68576e+06	5.86264e+06	5.85648e+06	5.68596e+06
89	141.066	1.05491	2.36535e+06	4.09748e+06	4.86305e+06	3.16004e+06	4.17688e+06	5.86167e+06	3.21216e+06	4.31611e+06	4.61119e+06	5.8981e+06	2.58296e+06	3.63612e+06	6.5158e+06	5.0301e+06	3.29142e+06	5.63197e+06	1.75152e+06	2.64546e+06	3.21533e+06	8.66977e+06	4.27615e+06	3.96901e+06	3.9445e+06	4.19146e+06	4.33187e+06
90	785.592	11.3708	7.94379e+06	7.89632e+06	1.4235e+06	1.87524e+06	969509	1.38922e+06	3833.47	7218.5	5.48639e+06	2.05222e+06	5963.84	0	22811.7	2.61669e+06	4.12246e+06	3.10639e+06	402327	347782	2.21671e+06	394682	1.78157e+06	1.49474e+06	1.55025e+06	1.56597e+06	1.82924e+06
92	85.0764	13.8529	3.67217e+07	4.02372e+07	3.76516e+07	3.75628e+07	3.90848e+07	4.13807e+07	3.40427e+07	3.51479e+07	3.83323e+07	3.68692e+07	3.50811e+07	3.78629e+07	3.99161e+07	3.92191e+07	3.948e+07	4.42587e+07	3.22616e+07	3.35829e+07	3.86483e+07	3.74254e+07	3.65081e+07	4.24593e+07	3.74213e+07	3.75863e+07	3.7465e+07
93	84.0812	1.05488	7.04808e+06	4.74363e+06	5.786e+06	5.55219e+06	6.7265e+06	1.15641e+07	7.59843e+06	5.27966e+06	5.1675e+06	4.845e+06	8.65127e+06	7.17697e+06	1.13335e+07	9.9161e+06	1.33763e+07	7.05369e+06	1.05516e+07	6.56393e+06	1.02195e+07	8.79495e+06	8.08168e+06	8.01258e+06	7.67105e+06	8.49333e+06	8.05682e+06
94	115.964	15.5177	2.7256e+06	2.82394e+06	2.90483e+06	1.44782e+06	1.26186e+06	3.07104e+06	2.37519e+06	3.47254e+06	2.28284e+06	2.71279e+06	1.35786e+06	3.02474e+06	1.73818e+06	3.27964e+06	2.72279e+06	2.86268e+06	2.62642e+06	1.5431e+06	2.14685e+06	3.33845e+06	2.13363e+06	2.06765e+06	2.00479e+06	3.34247e+06	1.59478e+06
96	407.279	9.96453	556868	1.61434e+06	1.02037e+06	842454	1.21364e+06	493776	7.93576e+06	8.77418e+06	1.12811e+06	728985	1.30758e+07	2.3474e+06	1.12612e+06	648046	999969	1.46165e+06	296140	2.80326e+06	565826	1.31983e+06	2.56777e+06	2.52235e+06	2.4396e+06	2.40819e+06	2.51905e+06
98	373.273	10.7707	2.80903e+06	6.16428e+06	2.01273e+06	2.92686e+06	2.27098e+06	1.8652e+06	1.00061e+07	2.23989e+07	3.88384e+06	2.10434e+06	1.87255e+07	2.01114e+06	1.5399e+06	2.53082e+06	3.50273e+06	3.3894e+06	1.10545e+06	7.65615e+06	3.11943e+06	2.25146e+06	5.12566e+06	4.98569e+06	5.1323e+06	5.10985e+06	5.23757e+06
99	107.084	1.05488	20088.1	387578	1.41342e+06	3.56629e+06	1.50783e+06	5.96801e+06	630099	215680	361735	613337	2.41958e+06	2.32432e+06	7.20867e+06	4.91276e+06	8.6864e+06	4.467e+06	2.74608e+06	186001	2.49744e+06	4.28054e+06	2.74278e+06	2.38122e+06	2.47032e+06	2.58409e+06	2.70945e+06
100	82.5374	0.768017	6.62174e+06	6.29708e+06	9.44748e+06	9.04221e+06	7.37349e+06	4.32555e+06	9.99205e+06	9.07153e+06	7.71863e+06	9.21282e+06	4.79092e+06	4.94204e+06	5.59045e+06	4.57053e+06	6.4485e+06	7.05598e+06	6.01319e+06	5.66601e+06	5.12505e+06	6.13105e+06	7.27613e+06	6.31407e+06	6.80686e+06	6.57181e+06	6.87413e+06
101	375.289	11.3708	1.12636e+07	1.14542e+07	4.06931e+06	4.88254e+06	3.2234e+06	3.78667e+06	285688	301758	9.1558e+06	4.94202e+06	277380	125860	472592	6.09656e+06	7.7351e+06	6.29798e+06	2.03976e+06	1.93412e+06	5.38918e+06	1.87103e+06	4.76045e+06	4.36142e+06	4.14091e+06	4.30743e+06	4.66457e+06
102	132.081	9.03171	1.30062e+06	4.73401e+06	4.63086e+06	923409	1.82775e+06	5.93979e+06	366748	697682	1.08272e+06	658617	1.57209e+06	9.74055e+06	2.10448e+06	1.67236e+06	1.04641e+06	1.40777e+06	166423	9.62268e+06	964407	1.48863e+06	2.7962e+06	2.76845e+06	2.72168e+06	2.8863e+06	2.87034e+06
105	104.107	0.885454	3.82727e+06	4.8604e+06	6.76486e+06	4.10396e+06	5.08267e+06	3.27913e+06	3.75996e+06	2.93945e+06	3.45194e+06	4.6231e+06	2.41088e+06	2.71644e+06	4.28512e+06	2.05891e+06	5.23483e+06	4.99428e+06	2.59632e+06	2.3476e+06	2.46405e+06	2.8627e+06	3.72072e+06	3.60918e+06	3.63281e+06	3.76802e+06	3.78563e+06
106	73.5321	0.796831	4.27165e+06	4.32267e+06	6.90364e+06	6.37053e+06	4.30648e+06	2.45798e+06	6.40025e+06	6.30358e+06	4.02535e+06	5.92823e+06	3.06605e+06	3.24979e+06	3.74976e+06	3.24015e+06	4.03312e+06	4.22658e+06	3.99059e+06	3.86014e+06	3.20543e+06	4.18463e+06	5.27493e+06	4.243e+06	3.8737e+06	4.65296e+06	4.75882e+06
107	188.071	5.58063	3.49493e+06	9.09906e+06	7.11518e+06	1.55309e+06	5.84374e+06	7.76476e+06	3.9389e+06	3.09368e+06	7.95811e+06	9.43455e+06	2.19231e+06	1.4307e+06	2.20087e+06	2.28084e+06	3.69555e+06	1.63841e+06	4.18501e+06	3.06805e+06	3.75677e+06	1.49737e+06	4.27546e+06	4.52793e+06	4.45143e+06	4.33376e+06	4.4937e+06
108	151.035	0.771537	7.2282e+06	5.6866e+06	9.12595e+06	8.9174e+06	7.62706e+06	4.22563e+06	1.0366e+07	8.93594e+06	7.76242e+06	8.54683e+06	5.0828e+06	4.99714e+06	5.90255e+06	4.9644e+06	5.97998e+06	7.2901e+06	5.93753e+06	5.63684e+06	5.34469e+06	6.01939e+06	7.87707e+06	6.80506e+06	6.28619e+06	6.81287e+06	6.78993e+06
109	130.086	0.823702	9.86573e+06	5.19272e+06	4.838e+06	2.2284e+06	6.05729e+06	5.58342e+06	8.16546e+06	5.47148e+06	3.62441e+06	3.27166e+06	4.60011e+06	3.84657e+06	6.56924e+06	5.54517e+06	6.72247e+06	3.35475e+06	7.92337e+06	6.11124e+06	6.49185e+06	4.06708e+06	6.1714e+06	5.60806e+06	5.12671e+06	5.55525e+06	5.18476e+06
110	90.5072	15.5188	2.69227e+06	2.48101e+06	2.67218e+06	1.72989e+06	1.13352e+06	2.67438e+06	2.76322e+06	3.11202e+06	1.94288e+06	2.67834e+06	1.24637e+06	2.60508e+06	1.8233e+06	2.59274e+06	2.17196e+06	2.41988e+06	2.39115e+06	1.79208e+06	2.16729e+06	2.57116e+06	2.12012e+06	2.54861e+06	1.689e+06	2.86068e+06	1.28801e+06
111	159.149	2.01684	14396.3	144580	960980	322490	693204	2.78673e+06	156918	31709	1.1198e+07	8.4984e+06	6.82753e+06	2.12956e+06	141408	357982	3.04859e+06	860901	5.58574e+06	80856	8.41366e+06	2.53253e+06	3.04904e+06	2.97324e+06	3.02201e+06	3.01949e+06	3.13287e+06
112	132.077	0.940489	7.31769e+06	5.03572e+06	68864.8	435296	132036	22744.1	725522	5.20354e+06	7315.78	24470	9346.5	0	28920.4	4485.36	21246.5	61124.2	26802.1	3.63114e+06	7803.08	36525.9	1.03245e+06	1.00097e+06	998311	1.04523e+06	1.00201e+06
113	229.155	5.79184	1.45717e+07	2.25678e+07	6.76162e+06	4.11026e+06	1.17679e+07	1.35573e+07	8.18523e+06	9.6435e+06	1.84384e+06	721036	5.49623e+06	3.95977e+06	2.38505e+06	5.92921e+06	4.35515e+06	3.78755e+06	1.04696e+07	8.66059e+06	1.09364e+07	3.08717e+06	8.27649e+06	8.79047e+06	8.62095e+06	8.26544e+06	8.07774e+06
114	593.333	10.4254	777454	7.19493e+06	852374	262376	532448	845075	691843	5.15855e+06	246146	423565	242576	405805	600915	783494	371839	1.15574e+06	1.04764e+06	9.27845e+06	537198	370529	1.44237e+06	1.33832e+06	1.19396e+06	1.25597e+06	1.19726e+06
115	83.0608	13.406	3.24261e+07	3.46106e+07	3.19011e+07	3.51429e+07	3.55575e+07	3.50957e+07	3.31819e+07	3.2544e+07	3.46441e+07	3.44488e+07	3.30649e+07	3.4514e+07	3.51974e+07	3.36125e+07	3.54535e+07	3.55372e+07	3.29464e+07	3.16946e+07	3.58456e+07	3.38961e+07	3.48404e+07	3.38919e+07	3.41543e+07	3.47294e+07	3.53749e+07
116	85.0763	13.5516	2.64671e+07	2.89781e+07	3.04387e+07	2.98478e+07	3.12174e+07	3.24775e+07	2.5043e+07	2.83497e+07	2.88086e+07	2.87616e+07	2.82803e+07	2.89338e+07	3.25817e+07	3.04944e+07	3.21551e+07	3.37681e+07	2.66638e+07	2.65916e+07	3.19066e+07	3.08983e+07	2.97994e+07	3.28681e+07	3.11586e+07	3.05993e+07	2.93315e+07
117	159.077	0.915202	4.25636e+06	6.78755e+06	8.71532e+06	3.10595e+06	1.10462e+07	6.75644e+06	6.19819e+06	3.06668e+06	6.41745e+06	4.77149e+06	6.9619e+06	4.89432e+06	7.66882e+06	7.07323e+06	8.73868e+06	4.63921e+06	1.0576e+07	5.71611e+06	9.68253e+06	3.79966e+06	7.1119e+06	7.09981e+06	7.28399e+06	7.60737e+06	7.06746e+06
118	190.05	6.58456	667955	2.907e+06	324916	30682.4	57157.1	35555.4	7865.02	2.2033e+07	8453.53	3539.68	11283.7	81304.5	18069.8	9423.93	41247.1	40011.3	1849.01	1.32778e+06	9805.86	6323.17	964017	988917	989691	873900	890068
120	161.082	15.5942	7.87966e+06	8.74574e+06	7.68163e+06	9.80085e+06	1.10693e+07	8.46771e+06	9.06483e+06	7.25017e+06	9.97751e+06	1.0133e+07	1.04649e+07	8.86839e+06	8.80516e+06	8.63137e+06	1.02642e+07	9.58426e+06	8.65062e+06	9.12966e+06	1.10713e+07	9.10606e+06	8.67493e+06	8.17004e+06	1.04279e+07	8.70994e+06	1.17604e+07
121	389.268	9.68501	1.34956e+06	4.90974e+06	2.44661e+06	1.85943e+06	3.18987e+06	921740	1.05131e+07	1.43255e+07	2.44777e+06	1.65726e+06	1.23676e+07	2.73994e+06	1.98947e+06	1.01917e+06	1.3286e+06	3.01733e+06	683953	4.16688e+06	1.10714e+06	1.65248e+06	3.99718e+06	4.10108e+06	4.07685e+06	4.23295e+06	4.6881e+06
123	84.0448	0.915748	2.83521e+06	4.13331e+06	8.49675e+06	1.59897e+06	7.95908e+06	3.24131e+06	2.98626e+06	2.61715e+06	9.49734e+06	6.47437e+06	2.99734e+06	1.82406e+06	3.10526e+06	2.6909e+06	4.73006e+06	6.73518e+06	3.69758e+06	2.64139e+06	4.66037e+06	1.40274e+06	4.0423e+06	4.27707e+06	4.30928e+06	4.72679e+06	4.34102e+06
125	130.086	1.08064	8.39969e+06	4.15509e+06	6.4392e+06	6.3397e+06	6.84194e+06	1.10631e+07	1.07029e+07	7.33895e+06	6.72602e+06	6.63757e+06	1.41676e+07	1.45867e+07	1.31735e+07	1.32212e+07	1.26656e+07	5.50956e+06	1.51715e+07	1.17738e+07	1.49244e+07	1.38995e+07	1.03821e+07	1.01148e+07	1.02637e+07	1.03088e+07	1.04108e+07
126	86.0968	2.6771	1.60413e+07	1.85784e+07	1.51281e+07	6.31464e+06	1.84819e+07	2.37419e+07	1.09621e+07	9.37598e+06	1.88414e+07	1.84155e+07	1.20116e+07	1.03664e+07	1.42589e+07	1.06591e+07	1.29825e+07	6.16267e+06	1.45096e+07	1.37782e+07	1.66884e+07	1.08143e+07	1.53057e+07	1.41985e+07	1.52241e+07	1.38734e+07	1.51466e+07
128	103.123	0.826829	177939	312488	1.02254e+06	1.18325e+06	928634	3.73597e+06	231896	269366	5.84322e+06	5.59023e+06	6.89576e+06	2.88695e+06	138856	274330	1.37914e+06	689781	4.36825e+06	193035	8.31408e+06	6.21724e+06	3.11888e+06	2.62556e+06	2.62636e+06	2.63913e+06	2.70705e+06
131	120.066	0.91139	5.9844e+06	8.96199e+06	6.50136e+06	2.12211e+06	8.36451e+06	4.6956e+06	3.89235e+06	3.06879e+06	4.31174e+06	4.24833e+06	3.93464e+06	2.19583e+06	4.37043e+06	3.41545e+06	5.5213e+06	3.72509e+06	6.28253e+06	2.50752e+06	4.85816e+06	1.98371e+06	4.52686e+06	4.69389e+06	4.56534e+06	5.04147e+06	4.89418e+06
132	146.118	0.939146	65949.3	2.00244e+06	3.51109e+06	1.98392e+06	1.37566e+06	1.05373e+06	1.95843e+06	414460	1.85373e+06	1.22498e+06	919359	622204	3.58523e+06	1.89757e+06	1.4291e+06	1.27527e+06	5.6381e+06	378292	2.2146e+06	1.78354e+06	1.81286e+06	1.75405e+06	1.62801e+06	1.83164e+06	1.68486e+06
133	175.119	0.85877	7.21147e+06	3.38079e+06	264508	109730	379004	281929	2.7786e+06	5.29643e+06	179222	134723	219779	235707	255027	241931	230965	114328	375173	445560	258117	169128	295742	283503	273631	258975	264944
134	166.086	4.67819	1.22459e+07	1.38943e+07	1.2601e+07	6.3694e+06	1.18456e+07	1.80654e+07	7.87389e+06	5.65912e+06	1.76362e+07	1.59814e+07	1.27026e+07	9.32359e+06	1.55487e+07	1.03786e+07	1.36592e+07	3.79356e+06	1.43929e+07	1.14935e+07	1.60063e+07	1.02304e+07	1.21495e+07	1.24932e+07	1.21284e+07	1.27088e+07	1.28116e+07
135	143.997	0.771243	7.78355e+06	8.30375e+06	7.85331e+06	8.5552e+06	6.82255e+06	7.44699e+06	8.58424e+06	8.81802e+06	6.06598e+06	6.32758e+06	9.08944e+06	9.88149e+06	7.83132e+06	9.90866e+06	7.79222e+06	7.10673e+06	7.77904e+06	9.26298e+06	7.60298e+06	8.39234e+06	8.81667e+06	8.20702e+06	8.31593e+06	7.99927e+06	8.15909e+06
138	136.076	1.80134	3.94844e+06	6.3707e+06	5.59596e+06	1.88131e+06	5.91282e+06	7.89186e+06	3.75547e+06	2.54381e+06	6.56311e+06	7.62414e+06	4.09648e+06	2.8484e+06	5.92248e+06	3.61293e+06	4.15475e+06	1.8869e+06	6.77704e+06	4.54003e+06	4.80553e+06	3.9534e+06	4.55156e+06	5.69244e+06	5.34524e+06	5.22188e+06	5.31193e+06
141	189.123	0.989799	765624	436915	5.73531e+06	669749	3.7213e+06	1.09207e+06	1.58764e+06	797855	780683	940765	1.2033e+06	1.49588e+06	1.52228e+06	1.04861e+06	1.13377e+06	4.5153e+06	1.57575e+06	1.12696e+06	1.75852e+06	1.45619e+06	1.58023e+06	1.47511e+06	1.53991e+06	1.50931e+06	1.72322e+06
142	424.305	9.94137	232043	751800	396345	190325	959470	155652	5.39468e+06	9.14851e+06	394135	189109	8.03188e+06	1.58935e+06	927918	136732	152382	417798	88526.7	3.26975e+06	168219	613990	2.19483e+06	2.21639e+06	1.85876e+06	1.94955e+06	2.12931e+06
143	122.097	4.92052	2.59172e+06	945467	1.50155e+06	3.17608e+06	524590	6.86142e+06	1.39284e+06	480614	9.30152e+06	7.98849e+06	8.98883e+06	3.28727e+06	5.2432e+06	6.08626e+06	8.29894e+06	705890	2.31009e+06	2.4159e+06	8.15421e+06	2.70181e+06	4.25354e+06	4.4579e+06	4.23315e+06	4.53458e+06	4.21812e+06
144	407.279	9.50651	680566	3.02051e+06	1.82585e+06	1.31784e+06	2.01617e+06	750227	8.16241e+06	8.12328e+06	2.58559e+06	1.52356e+06	6.46867e+06	2.5487e+06	1.0178e+06	936155	1.39174e+06	2.42085e+06	482715	1.33377e+06	1.3561e+06	1.60396e+06	2.50473e+06	2.20734e+06	2.32584e+06	2.3063e+06	2.36534e+06
145	81.045	15.5314	8.2305e+06	8.60496e+06	8.22927e+06	1.08272e+07	1.10767e+07	8.31325e+06	8.69645e+06	7.54488e+06	1.05208e+07	8.72785e+06	1.06201e+07	8.26749e+06	9.27655e+06	8.35109e+06	9.08507e+06	8.99065e+06	8.77003e+06	9.49249e+06	1.01166e+07	9.13705e+06	9.34716e+06	8.18288e+06	9.62494e+06	8.36848e+06	1.05039e+07
146	357.279	11.623	4.02382e+07	4.44458e+07	1.42376e+07	1.76001e+07	1.40416e+07	1.33736e+07	603810	478760	3.61403e+07	2.11351e+07	356335	381375	1.80067e+06	2.41155e+07	3.12534e+07	2.4993e+07	7.52969e+06	8.73043e+06	2.08228e+07	6.85299e+06	1.91974e+07	1.62884e+07	1.76494e+07	1.69903e+07	1.66793e+07
147	204.087	1.01202	2.57496e+06	1.32943e+07	695259	1.02902e+06	1.18753e+06	2.63961e+06	792377	3.25692e+06	1.0898e+06	439668	657408	503487	851498	862543	773551	1.07608e+06	1.48723e+06	3.2988e+06	686483	701318	1.91876e+06	1.98266e+06	2.05375e+06	2.0791e+06	2.08028e+06
148	84.081	0.800517	9.126e+06	5.57538e+06	5.25696e+06	2.54985e+06	7.0897e+06	7.36995e+06	7.65317e+06	5.23768e+06	5.16251e+06	4.93349e+06	6.2597e+06	4.12657e+06	6.06105e+06	5.8846e+06	6.92364e+06	3.90625e+06	9.37465e+06	5.76677e+06	7.85459e+06	4.65934e+06	6.13016e+06	6.75277e+06	5.51442e+06	6.97504e+06	6.43495e+06
149	105.07	4.92052	2.59528e+06	941722	1.40742e+06	3.08533e+06	514327	6.84638e+06	1.29821e+06	468451	8.84573e+06	7.5984e+06	8.6737e+06	3.21602e+06	5.03716e+06	6.12359e+06	7.88007e+06	676409	2.2444e+06	2.35001e+06	7.60815e+06	2.57506e+06	4.08174e+06	4.38842e+06	4.25451e+06	4.40885e+06	4.03889e+06
150	132.102	0.967306	697837	1.50259e+06	1.06892e+06	128513	184051	6.11293e+06	3.77021e+06	2.23282e+06	2.10037e+06	1.75025e+06	6.70108e+06	5.50903e+06	239708	108524	135931	135681	2.97785e+06	3.46871e+06	2.63377e+06	3.09631e+06	2.4443e+06	2.31244e+06	2.37189e+06	2.39492e+06	2.38342e+06
152	60.0448	4.11496	1.94242e+07	2.05357e+07	1.78037e+07	1.90163e+07	1.9224e+07	1.79733e+07	1.94069e+07	1.90045e+07	1.76019e+07	1.9161e+07	1.78453e+07	1.5633e+07	1.78276e+07	1.67174e+07	1.83603e+07	1.77858e+07	1.83513e+07	1.74518e+07	1.72856e+07	1.72838e+07	1.92613e+07	1.75273e+07	1.8009e+07	1.66305e+07	1.77238e+07
154	60.0448	1.99472	1.90619e+07	2.2161e+07	2.11284e+07	1.90446e+07	2.08865e+07	1.85847e+07	1.9564e+07	1.98224e+07	2.03019e+07	1.95392e+07	1.89754e+07	1.73506e+07	1.96454e+07	1.77248e+07	1.79573e+07	1.96222e+07	2.20621e+07	1.84193e+07	1.8527e+07	1.81103e+07	2.20174e+07	1.94838e+07	1.86452e+07	1.85132e+07	1.88053e+07
156	255.944	0.772032	4.91061e+06	5.42002e+06	4.90763e+06	5.16244e+06	4.22049e+06	5.57021e+06	5.25933e+06	5.66642e+06	3.74881e+06	3.92055e+06	6.30296e+06	6.67126e+06	5.1043e+06	7.05417e+06	5.11782e+06	4.43936e+06	4.88896e+06	6.60924e+06	5.545e+06	5.91594e+06	5.88932e+06	5.67893e+06	5.25602e+06	5.46042e+06	5.44688e+06
157	138.091	1.91925	747660	1.49199e+06	480352	717730	410538	1.9824e+06	1.27252e+06	153257	1.26385e+06	1.41063e+06	2.26878e+06	838326	1.96241e+06	4.85457e+06	1.76997e+06	466228	1.48795e+06	1.08366e+06	6.05469e+06	934628	1.73114e+06	1.66301e+06	1.6438e+06	1.63613e+06	1.6924e+06
158	101.023	2.37082	5.9716e+06	245112	349229	57749.6	960731	74255.3	57404.3	3.94365e+06	56647.2	52668.2	97587.2	80009.6	91662.1	73117.8	102863	149431	62643.7	1.56215e+07	69465.4	65427.7	1.65019e+06	1.51466e+06	1.57818e+06	1.58159e+06	1.57319e+06
159	60.0448	2.24547	2.0845e+07	2.16033e+07	2.20946e+07	2.0743e+07	2.04137e+07	1.8129e+07	2.16371e+07	1.97495e+07	2.00572e+07	1.91637e+07	1.94283e+07	1.78843e+07	2.14334e+07	1.7973e+07	1.8991e+07	2.07283e+07	1.94839e+07	1.81837e+07	1.81935e+07	1.8215e+07	2.03531e+07	1.98091e+07	1.89934e+07	1.96309e+07	1.94789e+07
161	60.0449	0.712888	1.68847e+07	1.79457e+07	1.66447e+07	1.60238e+07	1.58228e+07	1.61111e+07	1.67472e+07	1.7932e+07	1.7468e+07	1.69474e+07	1.70333e+07	1.63145e+07	1.72813e+07	1.62976e+07	1.78237e+07	1.62407e+07	1.68404e+07	1.72053e+07	1.69325e+07	1.62965e+07	1.6757e+07	1.64933e+07	1.67696e+07	1.68658e+07	1.58773e+07
162	116.071	1.44238	3.69871e+06	4.24346e+06	3.33819e+06	2.76219e+06	3.71689e+06	4.48607e+06	2.56354e+06	2.46929e+06	3.03491e+06	2.65475e+06	4.05594e+06	4.17128e+06	6.97637e+06	4.00133e+06	5.63846e+06	3.00691e+06	7.0911e+06	3.95155e+06	6.82383e+06	5.21194e+06	4.53368e+06	4.25668e+06	4.49e+06	4.56677e+06	4.24568e+06
164	204.087	1.49194	850236	5.85809e+06	842933	1.16117e+06	953138	971309	745804	1.31687e+06	894720	868977	521460	542282	631214	580452	745127	884720	758703	1.62683e+06	579207	568865	1.15798e+06	1.1412e+06	1.10753e+06	1.15364e+06	1.14749e+06
166	114.092	0.994721	265420	404747	4.42464e+06	166233	2.74529e+06	1.37415e+06	1.11681e+06	949622	4.53133e+06	5.05336e+06	474554	382964	1.16103e+06	1.03991e+06	4.34958e+06	2.51893e+06	1.41727e+06	310810	669808	733436	1.7639e+06	1.66442e+06	1.78914e+06	1.74552e+06	1.71782e+06
167	83.0608	13.1397	2.23417e+07	2.34276e+07	2.46071e+07	2.38724e+07	2.41091e+07	2.55068e+07	2.23527e+07	2.50132e+07	2.34523e+07	2.30739e+07	2.19776e+07	2.34028e+07	2.39454e+07	2.45833e+07	2.44123e+07	2.60781e+07	2.21357e+07	2.19057e+07	2.39494e+07	2.51219e+07	2.3121e+07	2.33958e+07	2.49974e+07	2.38682e+07	2.44762e+07
168	182.603	1.54136	1.36706e+06	841294	918944	1.14768e+06	1.05862e+06	4.41764e+06	1.46974e+06	1.3621e+06	908605	1.02246e+06	4.22744e+06	4.05867e+06	4.19474e+06	4.66171e+06	3.29928e+06	1.1884e+06	5.2975e+06	4.06303e+06	3.62085e+06	3.4347e+06	2.70084e+06	2.65966e+06	2.545e+06	2.57181e+06	2.76022e+06
169	227.139	2.79758	3.75358e+06	702144	1.90435e+06	2.91526e+06	1.91644e+06	5.3414e+06	3.1629e+06	2.59593e+06	2.50261e+06	2.41021e+06	7.36426e+06	6.57892e+06	2.96339e+06	5.15387e+06	2.3453e+06	1.58017e+06	3.43869e+06	5.12341e+06	7.59933e+06	4.94411e+06	3.77262e+06	3.85052e+06	3.57041e+06	3.79118e+06	3.78668e+06
170	60.0448	15.5504	9.88456e+06	1.02278e+07	9.95643e+06	1.05251e+07	1.02232e+07	1.05027e+07	9.77251e+06	1.04831e+07	1.14955e+07	1.06512e+07	9.60573e+06	9.70225e+06	1.00909e+07	9.96183e+06	1.01237e+07	1.06874e+07	9.91623e+06	9.9447e+06	1.07397e+07	1.07202e+07	1.00791e+07	1.00877e+07	1.00571e+07	1.02378e+07	9.6955e+06
171	245.186	6.75818	5.10995e+06	1.79331e+06	160351	2.36029e+06	469392	4.9493e+06	6.03747e+06	7.04172e+06	294590	176988	3.68959e+06	3.40565e+06	854544	3.3636e+06	847544	92122.7	6.21491e+06	6.26432e+06	5.4589e+06	2.24319e+06	2.97119e+06	2.79337e+06	2.48919e+06	2.4626e+06	2.57093e+06
172	215.139	1.71315	339513	145970	1.2231e+07	5.72815e+06	2.82837e+06	423986	252652	370623	178093	222668	395706	307795	123125	413123	124988	1.90557e+06	196951	327441	509697	2.01022e+06	1.4823e+06	1.57039e+06	1.50285e+06	1.58763e+06	1.50571e+06
175	244.129	0.854585	2.28178e+06	666980	1.27451e+06	1.91215e+06	1.4643e+06	4.49129e+06	2.51015e+06	1.90628e+06	1.21534e+06	1.42531e+06	6.4783e+06	4.88424e+06	4.95368e+06	5.95431e+06	4.29804e+06	1.31775e+06	6.13302e+06	4.31772e+06	5.4737e+06	4.29086e+06	3.61551e+06	3.5228e+06	3.28699e+06	3.6594e+06	3.53864e+06
176	226.155	2.28884	1.17933e+06	632812	1.46966e+06	1.24706e+06	1.41895e+06	1.06962e+06	1.57712e+06	1.53386e+06	1.63814e+06	1.6822e+06	5.22382e+06	5.04687e+06	379299	3.04362e+06	396965	1.03478e+06	6.52083e+06	5.5402e+06	5.3786e+06	3.3973e+06	2.76265e+06	2.66145e+06	2.62341e+06	2.64702e+06	2.62067e+06
177	198.94	0.772919	3.41212e+06	2.77158e+06	3.51338e+06	4.21592e+06	4.71768e+06	2.16026e+06	4.77811e+06	3.55443e+06	4.35949e+06	3.99728e+06	2.61584e+06	2.65132e+06	3.17591e+06	2.82464e+06	2.38923e+06	4.35077e+06	2.57128e+06	2.67846e+06	2.56831e+06	3.19924e+06	3.32022e+06	3.5777e+06	3.22694e+06	3.20167e+06	3.16839e+06
178	85.0764	13.2977	1.98761e+07	2.12246e+07	2.29441e+07	2.2327e+07	2.29625e+07	2.35757e+07	1.90161e+07	2.15588e+07	2.05698e+07	1.985e+07	2.12062e+07	2.10051e+07	2.26411e+07	2.19083e+07	2.2349e+07	2.37391e+07	1.97984e+07	2.00183e+07	2.18462e+07	2.2829e+07	2.23224e+07	2.26128e+07	2.24069e+07	2.17631e+07	2.20523e+07
181	231.098	1.5566	2.01762e+06	1.87116e+06	1.30293e+06	720243	2.67817e+06	2.79425e+06	872555	2.24397e+06	1.57726e+06	1.07622e+06	1.07154e+06	971912	5.43206e+06	1.49989e+06	3.05477e+06	948417	2.24642e+06	6.91579e+06	1.43063e+06	1.27272e+06	2.14857e+06	2.30111e+06	2.3183e+06	2.4101e+06	2.40651e+06
182	203.053	0.91139	2.35153e+06	4.80513e+06	364138	4.60602e+06	283843	1.05629e+06	1.03791e+06	2.0017e+06	507804	695976	382502	445170	139431	180268	151516	1.19768e+06	156350	1.40727e+06	200902	679155	922078	921594	841839	963173	829185
183	244.079	0.961702	923735	4.05667e+06	52502.2	886182	135439	812784	97680.6	1.09255e+06	143938	47409.9	66294.5	82781	105108	45958.9	87483.1	317834	106653	1.49277e+06	89388.8	215767	470670	472360	484762	502586	459459
184	60.0448	2.77366	1.85049e+07	1.97066e+07	1.86e+07	1.72482e+07	1.86993e+07	1.68791e+07	1.85028e+07	1.79291e+07	1.92239e+07	1.8994e+07	1.6967e+07	1.57117e+07	1.77852e+07	1.60876e+07	1.68991e+07	1.79548e+07	1.7678e+07	1.74403e+07	1.57891e+07	1.64804e+07	1.85918e+07	1.72704e+07	1.71652e+07	1.70915e+07	1.70295e+07
186	60.0448	2.50679	2.06397e+07	2.17716e+07	1.94919e+07	1.74757e+07	2.0763e+07	1.88534e+07	1.89018e+07	1.97284e+07	2.04774e+07	2.06925e+07	1.66905e+07	1.74198e+07	1.83829e+07	1.63777e+07	1.75557e+07	2.01164e+07	1.89901e+07	1.67301e+07	1.83082e+07	1.79639e+07	2.08249e+07	1.79464e+07	1.9652e+07	1.84877e+07	1.95965e+07
187	239.967	0.796214	3.66567e+06	3.06059e+06	4.37606e+06	4.43516e+06	4.42434e+06	2.42991e+06	5.00046e+06	4.32561e+06	4.37271e+06	4.24067e+06	2.72767e+06	2.86494e+06	3.14456e+06	2.88988e+06	2.95632e+06	4.23379e+06	2.86801e+06	2.78205e+06	3.09289e+06	3.37877e+06	3.92891e+06	3.72591e+06	3.40081e+06	3.68179e+06	3.66793e+06
188	153.041	1.638	802841	4.16606e+06	2.98979e+06	2.20369e+06	2.49479e+06	4.37924e+06	1.92739e+06	838759	2.74189e+06	2.43805e+06	3.68256e+06	2.91545e+06	3.37646e+06	3.49209e+06	5.50059e+06	3.55659e+06	3.66217e+06	1.62774e+06	3.17047e+06	3.51754e+06	3.3143e+06	3.31615e+06	3.23513e+06	3.29695e+06	3.43167e+06
190	178.086	9.33761	1.75644e+06	9.80789e+06	7.22854e+06	1.5252e+06	2.98024e+06	9.29713e+06	530665	1.16711e+06	1.91292e+06	910888	1.47858e+06	1.97024e+07	3.30368e+06	2.308e+06	1.18055e+06	1.91917e+06	157980	1.69103e+07	1.24919e+06	2.32057e+06	3.66529e+06	4.57167e+06	4.36749e+06	3.49352e+06	3.44793e+06
191	229.155	1.82996	996664	578000	196522	2.6717e+06	94495.2	4.3516e+06	891029	4.28774e+06	1.59793e+06	2.90967e+06	1.33262e+06	328839	60300.3	1.52081e+07	102987	59300.3	579328	846252	6.42492e+06	4.78232e+06	2.89741e+06	3.07359e+06	3.09866e+06	3.1021e+06	3.16326e+06
192	156.077	1.47868	1.37913e+06	901936	1.12328e+06	1.16566e+06	1.10223e+06	4.16139e+06	1.42991e+06	1.44717e+06	998119	1.06343e+06	4.13311e+06	3.4525e+06	3.46284e+06	4.07063e+06	3.18463e+06	1.26342e+06	3.94676e+06	3.57538e+06	3.2589e+06	3.12189e+06	2.54893e+06	2.55664e+06	2.44526e+06	2.55013e+06	2.51614e+06
193	60.0448	1.64852	1.62468e+07	1.92692e+07	1.6885e+07	1.65891e+07	1.70641e+07	1.59214e+07	1.63643e+07	1.74368e+07	1.64284e+07	1.72957e+07	1.61972e+07	1.58604e+07	1.58918e+07	1.70519e+07	1.67329e+07	1.62722e+07	1.87208e+07	1.49901e+07	1.6337e+07	1.51902e+07	1.5842e+07	1.672e+07	1.62055e+07	1.53474e+07	1.62087e+07
194	145.17	0.828895	124752	497465	308704	104817	141118	2.21746e+06	51482.9	100338	139648	710709	2.55639e+06	1.5918e+06	1.6006e+06	1.27426e+06	2.30021e+06	341800	1.53306e+06	11621.5	2.79417e+06	3.23298e+06	1.16311e+06	1.21596e+06	999670	1.18236e+06	1.09174e+06
195	83.0607	12.8887	1.79119e+07	1.95197e+07	1.94372e+07	1.81803e+07	2.00004e+07	2.14822e+07	1.90614e+07	1.95163e+07	1.96073e+07	1.98074e+07	1.91485e+07	1.94198e+07	1.99177e+07	1.93272e+07	1.96886e+07	2.17522e+07	1.91908e+07	1.88895e+07	1.90998e+07	1.96272e+07	2.01966e+07	1.98449e+07	2.09502e+07	1.90536e+07	1.92096e+07
196	137.071	0.912568	18994.2	72861.7	4.17253e+06	181876	278096	4690.87	116713	731163	265025	68227.3	43747.5	0	0	107638	3407.08	92816.8	0	48884.9	128573	55459.4	306590	280858	300243	327781	295797
197	344.876	0.772494	3.04019e+06	3.10745e+06	2.61642e+06	3.13236e+06	2.78828e+06	3.51257e+06	2.99659e+06	2.9717e+06	2.64221e+06	2.47458e+06	3.95819e+06	4.25149e+06	3.23515e+06	4.58814e+06	2.85114e+06	3.09467e+06	2.65896e+06	3.92216e+06	3.27865e+06	4.08914e+06	3.47512e+06	3.5332e+06	3.45093e+06	3.428e+06	3.44704e+06
199	355.263	10.7707	712605	1.87723e+06	395951	621592	600884	514207	4.66641e+06	1.10419e+07	694898	398024	9.33696e+06	910132	560353	463953	648615	735163	215012	3.42345e+06	523914	661564	1.86465e+06	1.81864e+06	1.93936e+06	1.91949e+06	1.98395e+06
200	204.134	1.64806	196884	306730	5.85462e+06	483052	430503	230156	474215	1.19108e+06	789191	311243	234904	207685	325851	407503	92811.4	219932	306382	317772	435240	275076	630093	729257	716343	717766	716493
201	67.0295	15.6206	4.20697e+06	4.83866e+06	4.39182e+06	6.76446e+06	7.48866e+06	4.95748e+06	4.74034e+06	3.86909e+06	6.33608e+06	5.88494e+06	6.38233e+06	4.73599e+06	5.3863e+06	4.85539e+06	6.30303e+06	5.71936e+06	4.63965e+06	5.36729e+06	6.56142e+06	5.36061e+06	5.00288e+06	4.60937e+06	6.58565e+06	5.1754e+06	7.7108e+06
203	60.0449	3.0507	1.78303e+07	1.87111e+07	1.63105e+07	1.73895e+07	1.73488e+07	1.61345e+07	1.8237e+07	1.79525e+07	1.71886e+07	1.74073e+07	1.65057e+07	1.56056e+07	1.54141e+07	1.50045e+07	1.568e+07	1.62433e+07	1.66472e+07	1.60529e+07	1.55609e+07	1.57438e+07	1.7721e+07	1.50318e+07	1.66121e+07	1.50921e+07	1.54578e+07
204	60.0448	3.65171	1.65047e+07	1.75132e+07	1.69813e+07	1.60091e+07	1.75567e+07	1.51259e+07	1.82656e+07	1.66358e+07	1.7518e+07	1.5467e+07	1.57722e+07	1.54006e+07	1.62425e+07	1.53732e+07	1.68176e+07	1.77341e+07	1.65472e+07	1.57363e+07	1.58024e+07	1.45011e+07	1.76898e+07	1.67077e+07	1.51652e+07	1.63722e+07	1.58302e+07
205	58.0656	14.6765	1.69394e+07	1.78419e+07	1.62353e+07	1.6827e+07	1.60748e+07	1.55671e+07	1.77652e+07	1.80417e+07	1.64837e+07	1.50876e+07	1.81086e+07	1.64275e+07	1.72241e+07	1.57138e+07	1.62999e+07	1.60661e+07	1.80007e+07	1.82749e+07	1.78911e+07	1.67603e+07	1.94634e+07	1.59383e+07	1.52175e+07	1.44376e+07	1.50582e+07
206	296.162	9.03355	548758	3.81322e+06	465672	272345	273016	494803	507266	1.93343e+06	857389	445878	58758.2	112946	250322	194698	145577	566468	370952	1.29604e+06	154318	147432	553621	724993	686270	588251	625789
207	85.0763	13.0196	1.65494e+07	1.73799e+07	1.83746e+07	1.73046e+07	1.70129e+07	1.93365e+07	1.5739e+07	1.69647e+07	1.69727e+07	1.68377e+07	1.6426e+07	1.69631e+07	1.82444e+07	1.61588e+07	1.97879e+07	1.95719e+07	1.56084e+07	1.57949e+07	1.72604e+07	1.7409e+07	1.77102e+07	1.76711e+07	1.88822e+07	1.82561e+07	1.75625e+07
208	136.062	1.13844	1.52022e+06	6.31481e+06	31603.4	2.5199e+06	205578	5.6956e+06	3.58751e+06	3.35122e+06	2.04389e+06	1.69541e+06	2.42995e+06	2.10849e+06	60507.2	4.38504e+06	7.78603e+06	65106.3	2.98841e+06	1.81911e+06	4.29317e+06	2.11915e+06	1.27165e+06	858320	668369	596054	604061
209	60.0448	4.41349	1.65282e+07	1.98832e+07	1.79664e+07	1.77941e+07	1.62847e+07	1.55115e+07	1.67855e+07	1.53817e+07	1.80248e+07	1.76564e+07	1.56079e+07	1.4979e+07	1.60404e+07	1.55576e+07	1.44356e+07	1.67665e+07	1.62364e+07	1.61788e+07	1.53018e+07	1.53315e+07	1.79657e+07	1.60969e+07	1.54105e+07	1.52396e+07	1.42253e+07
210	229.155	1.50787	619204	385573	123589	1.74978e+06	60583.8	3.03398e+06	589544	2.7465e+06	907438	1.83508e+06	887074	225008	33902	1.0943e+07	71881.3	30257	378995	536968	4.03237e+06	3.13581e+06	1.99848e+06	1.86929e+06	1.93575e+06	1.93038e+06	1.96129e+06
211	58.0655	15.1148	1.64384e+07	1.74496e+07	1.59153e+07	1.67851e+07	1.65491e+07	1.52787e+07	1.70889e+07	1.71725e+07	1.63098e+07	1.4713e+07	1.7973e+07	1.62564e+07	1.73375e+07	1.55849e+07	1.53921e+07	1.6102e+07	1.83607e+07	1.82689e+07	1.75388e+07	1.66332e+07	1.90649e+07	1.60876e+07	1.56485e+07	1.41884e+07	1.46065e+07
212	356.189	9.25417	1.32502e+06	146650	11979	1974.5	25274.9	8611.41	106868	3.14682e+06	21801.3	5168.04	2325.66	8044.92	5527.91	3088.07	6022.63	4585.33	2544.84	10566.2	2693.23	3779.8	22534.7	23298.5	17524.9	12352.1	13213.2
213	58.0656	13.9665	1.66709e+07	1.66983e+07	1.58471e+07	1.68452e+07	1.68003e+07	1.54968e+07	1.77441e+07	1.80131e+07	1.63494e+07	1.49168e+07	1.75939e+07	1.57994e+07	1.74697e+07	1.58011e+07	1.62298e+07	1.63217e+07	1.79451e+07	1.76627e+07	1.76864e+07	1.62605e+07	1.93529e+07	1.63376e+07	1.54498e+07	1.52959e+07	1.52282e+07
214	84.0812	1.42533	1.69959e+06	1.36771e+06	2.53935e+06	4.15112e+06	2.43944e+06	7.0042e+06	2.66287e+06	2.21414e+06	2.13429e+06	2.07045e+06	5.37582e+06	4.9296e+06	5.91264e+06	5.74502e+06	6.94808e+06	4.08632e+06	4.4738e+06	3.4758e+06	5.61156e+06	6.06327e+06	4.49905e+06	4.15086e+06	4.04245e+06	4.087e+06	3.90001e+06
215	70.013	15.5177	1.52379e+06	1.23661e+06	1.3246e+06	908367	690040	1.44727e+06	1.32909e+06	1.7822e+06	1.11043e+06	1.32347e+06	736663	1.44574e+06	968112	1.41473e+06	1.2005e+06	1.21765e+06	1.18612e+06	940056	1.11988e+06	1.40637e+06	1.04202e+06	1.24561e+06	977456	1.5547e+06	798499
217	144.081	5.9759	1.79856e+06	2.03226e+06	1.87404e+06	1.8954e+06	1.34267e+06	5.12211e+06	3.06106e+06	854957	4.82588e+06	5.87111e+06	3.68515e+06	1.98798e+06	1.08811e+06	4.71645e+06	1.22191e+06	895032	1.57714e+06	2.52625e+06	4.1117e+06	2.27089e+06	2.67499e+06	2.5955e+06	2.83226e+06	3.09492e+06	2.70965e+06
218	128.107	1.44409	76419.3	296086	2.59034e+06	163167	959833	1.05011e+06	395604	124296	2.75129e+06	2.80331e+06	1.13616e+06	395569	329082	789220	1.97355e+06	1.73197e+06	1.04146e+06	90995.9	1.31763e+06	766572	1.15049e+06	1.15006e+06	1.08085e+06	1.25813e+06	1.01862e+06
219	98.0515	5.12606	4.42209e+06	149317	75075.9	45910.5	231186	219123	622309	3.24229e+06	185024	75001.1	87010	77606.4	78804.7	90868.8	70449.8	33791.5	128662	507710	89274.8	106108	508276	483078	454087	441603	444016
220	58.0656	0.967246	2.72144e+06	2.83483e+06	2.29207e+06	1.71115e+06	1.29835e+06	5.85116e+06	1.56361e+06	1.55132e+06	5.54192e+06	6.22808e+06	3.71487e+06	3.18982e+06	3.71005e+06	1.94812e+06	1.9922e+06	472185	1.99872e+06	2.17801e+06	3.4089e+06	4.55027e+06	3.15664e+06	2.97981e+06	2.76903e+06	3.07585e+06	2.8911e+06
222	162.055	2.09547	3.435e+06	1.05973e+06	229558	4.25606e+06	236402	736123	5.15331e+06	2.13006e+06	3.89495e+06	3.89662e+06	1.12865e+06	1.25745e+06	1.08945e+06	1.06629e+06	51583	189782	1.39333e+06	1.223e+06	1.22617e+06	1.07218e+06	1.79927e+06	1.81773e+06	1.78246e+06	1.66363e+06	1.8419e+06
223	58.0656	14.3346	1.66962e+07	1.68068e+07	1.63249e+07	1.63468e+07	1.65497e+07	1.54739e+07	1.78335e+07	1.77931e+07	1.64057e+07	1.50121e+07	1.79815e+07	1.67289e+07	1.72539e+07	1.57034e+07	1.63705e+07	1.60749e+07	1.86344e+07	1.82459e+07	1.73617e+07	1.6323e+07	1.97546e+07	1.66061e+07	1.54446e+07	1.52625e+07	1.48649e+07
224	128.019	0.796214	4.13287e+06	3.30252e+06	5.42974e+06	5.21474e+06	4.97783e+06	2.45139e+06	5.74235e+06	4.90388e+06	5.08509e+06	5.34469e+06	3.07655e+06	2.99216e+06	3.56219e+06	2.83956e+06	3.28741e+06	4.76226e+06	3.53519e+06	3.13496e+06	3.23526e+06	3.47993e+06	4.21162e+06	4.0993e+06	4.11714e+06	3.85819e+06	3.89249e+06
225	245.186	7.05375	2.22384e+06	769801	84583.4	911344	231763	2.59518e+06	4.12759e+06	3.70842e+06	377302	191896	1.81164e+06	2.64628e+06	414868	1.85321e+06	397915	46890.9	3.99824e+06	5.05563e+06	2.97089e+06	1.8148e+06	1.72338e+06	1.61903e+06	1.34026e+06	1.14336e+06	1.20713e+06
226	135.079	15.5942	5.65537e+06	6.39125e+06	5.55834e+06	5.57459e+06	6.11494e+06	5.61356e+06	6.41213e+06	5.3048e+06	5.60724e+06	6.88245e+06	7.13893e+06	6.3868e+06	6.38992e+06	5.93072e+06	6.88322e+06	5.54734e+06	6.3043e+06	6.34312e+06	6.23444e+06	5.17307e+06	5.87816e+06	6.00378e+06	6.96042e+06	5.70214e+06	7.60353e+06
227	58.0655	15.3709	1.29369e+07	1.20258e+07	1.26153e+07	1.20316e+07	1.22782e+07	1.19929e+07	1.38422e+07	1.32556e+07	1.30948e+07	1.16254e+07	1.29223e+07	1.27679e+07	1.22245e+07	1.24884e+07	1.02989e+07	1.27361e+07	1.28051e+07	1.31014e+07	1.24703e+07	1.28632e+07	1.3243e+07	1.27832e+07	1.12471e+07	1.13211e+07	1.13367e+07
228	60.0448	3.32234	1.64191e+07	1.72648e+07	1.72475e+07	1.61954e+07	1.70565e+07	1.5024e+07	1.81502e+07	1.68503e+07	1.72734e+07	1.57557e+07	1.67028e+07	1.56075e+07	1.66518e+07	1.67039e+07	1.70618e+07	1.7645e+07	1.66256e+07	1.59374e+07	1.57473e+07	1.52046e+07	1.77816e+07	1.69955e+07	1.5589e+07	1.61148e+07	1.64017e+07
229	173.092	1.07478	4.95521e+06	2.28239e+06	1.37056e+06	2.81726e+06	2.10514e+06	4.26492e+06	2.33439e+06	2.27505e+06	2.40993e+06	1.61653e+06	3.87778e+06	3.84547e+06	2.27621e+06	3.27468e+06	3.17784e+06	1.08183e+06	2.83822e+06	4.2043e+06	4.76252e+06	4.13297e+06	3.26962e+06	3.09177e+06	3.33908e+06	3.38815e+06	3.63564e+06
230	83.0608	12.5147	1.58542e+07	1.60935e+07	1.58758e+07	1.57387e+07	1.63227e+07	1.88024e+07	1.61709e+07	1.7588e+07	1.71241e+07	1.69836e+07	1.57479e+07	1.6447e+07	1.60301e+07	1.68813e+07	1.67451e+07	1.88999e+07	1.68194e+07	1.57839e+07	1.59294e+07	1.66737e+07	1.6827e+07	1.64065e+07	1.73643e+07	1.6561e+07	1.68656e+07
231	179.128	0.887615	3.75087e+06	6946.37	149394	0	24620.9	28951.8	116733	60113.2	234089	74363.8	185371	38319.3	0	17756.1	0	10169.7	0	83512.4	2.37681e+06	2496.9	41973.2	35057.2	18919.9	4846.48	9236.43
232	148.061	1.17966	8.87361e+06	1.59143e+07	3.24174e+07	5.49255e+06	2.94079e+07	1.06634e+07	9.32852e+06	1.07968e+07	3.44399e+07	2.4356e+07	9.62035e+06	6.51778e+06	1.00087e+07	7.75867e+06	1.71583e+07	2.62148e+07	1.11249e+07	9.82256e+06	1.45492e+07	5.08878e+06	1.58686e+07	1.48863e+07	1.4717e+07	1.56445e+07	1.54386e+07
233	60.0448	1.08936	1.34452e+07	1.39421e+07	1.308e+07	1.21529e+07	1.29588e+07	1.21149e+07	1.36657e+07	1.27233e+07	1.37057e+07	1.28855e+07	1.16883e+07	1.12394e+07	1.34749e+07	1.24144e+07	1.35306e+07	1.32986e+07	1.42496e+07	1.13399e+07	1.27642e+07	1.18314e+07	1.39843e+07	1.24246e+07	1.2254e+07	1.22006e+07	1.19733e+07
234	217.155	3.53373	4.58999e+06	4.58561e+06	518921	2.17372e+06	1.27909e+06	4.71474e+06	4.08237e+06	3.43037e+06	765304	764002	4.5269e+06	2.83055e+06	2.07793e+06	3.25374e+06	3.16273e+06	429231	5.83589e+06	3.87003e+06	5.55365e+06	1.97445e+06	3.21005e+06	3.22858e+06	3.04618e+06	3.44607e+06	3.3515e+06
235	176.106	15.5753	2.29804e+06	2.82231e+06	2.76827e+06	2.25497e+06	1.93786e+06	2.39688e+06	3.07379e+06	2.7572e+06	1.7712e+06	2.56769e+06	2.78303e+06	2.62775e+06	2.82266e+06	2.27845e+06	2.42366e+06	1.85398e+06	3.0438e+06	2.68481e+06	2.43604e+06	1.88817e+06	2.57257e+06	2.55026e+06	2.71907e+06	2.54479e+06	3.03865e+06
237	120.081	4.33602	1.8808e+07	1.92234e+07	2.2055e+07	8.25796e+06	1.86228e+07	2.2535e+07	1.79788e+07	9.94257e+06	2.64173e+07	2.15461e+07	1.86455e+07	1.48277e+07	2.39259e+07	1.64267e+07	1.69884e+07	5.85606e+06	2.68883e+07	1.82898e+07	1.97738e+07	1.86542e+07	2.02708e+07	2.24399e+07	2.26192e+07	1.85936e+07	1.90713e+07
240	107.084	1.4143	8006.11	359337	1.17339e+06	2.82504e+06	1.13408e+06	4.01938e+06	470969	181854	263274	381955	1.75386e+06	1.62276e+06	4.99112e+06	3.34782e+06	6.18841e+06	3.28765e+06	1.95144e+06	110802	1.66826e+06	3.20648e+06	2.15383e+06	1.85325e+06	1.83219e+06	1.92114e+06	1.82111e+06
241	357.279	12.0026	9.88243e+06	1.10186e+07	2.89308e+06	3.91892e+06	2.60892e+06	2.96039e+06	167884	170493	8.39461e+06	3.99903e+06	139606	82188.5	319639	4.82509e+06	6.24986e+06	5.33264e+06	1.44804e+06	1.26428e+06	4.6176e+06	1.41102e+06	3.4049e+06	3.5912e+06	3.48927e+06	3.50188e+06	3.34079e+06
242	60.0449	1.37939	1.50491e+07	1.61221e+07	1.49397e+07	1.41822e+07	1.43549e+07	1.45239e+07	1.39032e+07	1.39344e+07	1.49995e+07	1.44942e+07	1.46236e+07	1.36462e+07	1.46907e+07	1.40439e+07	1.40856e+07	1.48342e+07	1.52711e+07	1.36878e+07	1.41308e+07	1.40582e+07	1.42207e+07	1.50098e+07	1.38214e+07	1.45704e+07	1.46438e+07
243	174.055	6.31713	603954	4.7408e+06	4.16789e+06	373138	871594	1.84615e+06	176251	373620	630900	330167	244835	2.65115e+06	741886	420029	571476	1.32977e+06	37035.9	1.96498e+06	266579	405613	1.08039e+06	940365	1.06598e+06	994690	1.05746e+06
244	297.17	9.05212	1.31521e+06	2.21398e+06	888472	1.56662e+06	878782	1.96172e+06	1.23858e+06	283253	885292	687788	532957	1.66924e+06	1.04721e+06	2.88373e+06	1.44745e+06	1.6232e+06	2.4088e+06	2.8586e+06	1.47463e+06	1.07074e+06	1.37409e+06	1.7041e+06	1.74859e+06	1.42326e+06	1.48919e+06
245	87.0443	0.912568	127543	803677	3.84085e+06	203997	506949	3.47395e+06	641958	207135	3.45191e+06	1.82426e+06	194937	629277	677934	233155	201055	280963	900293	125982	562380	1.78687e+06	1.00114e+06	1.02205e+06	1.01149e+06	1.09713e+06	1.03007e+06
246	58.0656	13.6957	1.49534e+07	1.51082e+07	1.4451e+07	1.46785e+07	1.52744e+07	1.428e+07	1.58787e+07	1.64257e+07	1.4933e+07	1.42879e+07	1.54483e+07	1.45541e+07	1.4775e+07	1.4656e+07	1.51222e+07	1.51526e+07	1.57887e+07	1.50956e+07	1.55857e+07	1.5347e+07	1.67297e+07	1.49777e+07	1.44745e+07	1.38365e+07	1.43917e+07
247	245.186	6.36893	3.00233e+06	2.48e+06	225643	1.30251e+06	569021	2.38796e+06	3.00807e+06	3.078e+06	63495	50313.4	2.14379e+06	1.24209e+06	509433	1.36046e+06	544445	120408	3.23392e+06	2.40855e+06	2.9552e+06	1.05472e+06	1.65229e+06	1.5573e+06	1.62789e+06	1.43068e+06	1.67016e+06
248	426.321	10.7707	330317	1.22454e+06	230030	297242	341719	323499	4.19269e+06	9.33474e+06	216374	71740.8	8.11521e+06	792304	516013	123498	167303	261738	67372.4	3.08585e+06	122327	456399	1.45379e+06	1.4818e+06	1.48185e+06	1.50214e+06	1.5088e+06
249	81.5209	15.5188	1.05173e+06	767701	849367	859651	443666	921910	1.14678e+06	1.22074e+06	680948	997191	518938	860010	716248	810139	641596	722603	723175	844603	862078	653546	771715	1.10873e+06	638847	981128	450115
250	474.834	0.772494	1.97781e+06	2.09657e+06	1.61361e+06	1.92879e+06	1.70789e+06	2.58884e+06	1.7652e+06	1.92206e+06	1.56651e+06	1.3518e+06	2.6708e+06	2.95353e+06	2.53995e+06	3.24393e+06	1.85787e+06	1.78173e+06	1.80232e+06	2.80698e+06	2.45559e+06	2.77887e+06	2.21129e+06	2.3813e+06	2.28896e+06	2.23118e+06	2.31498e+06
251	85.0764	12.7293	1.39535e+07	1.51137e+07	1.59956e+07	1.33133e+07	1.47758e+07	1.76043e+07	1.32698e+07	1.53792e+07	1.53983e+07	1.56011e+07	1.44116e+07	1.43303e+07	1.50812e+07	1.39869e+07	1.56368e+07	1.77302e+07	1.37244e+07	1.40788e+07	1.37493e+07	1.49381e+07	1.50161e+07	1.58411e+07	1.61218e+07	1.5031e+07	1.56225e+07
252	60.0448	4.69038	1.27667e+07	1.63937e+07	1.36128e+07	1.32242e+07	1.32194e+07	1.16487e+07	1.40568e+07	1.26534e+07	1.34949e+07	1.49403e+07	1.27987e+07	1.14792e+07	1.22041e+07	1.16519e+07	1.13589e+07	1.43682e+07	1.26807e+07	1.19734e+07	1.18945e+07	1.19643e+07	1.33389e+07	1.2033e+07	1.17861e+07	1.14727e+07	1.20189e+07
254	182.081	2.214	5.62443e+06	8.15187e+06	8.72038e+06	3.26637e+06	7.40444e+06	1.01923e+07	6.37385e+06	4.17741e+06	8.96026e+06	9.97793e+06	6.35409e+06	4.40329e+06	7.99891e+06	4.63513e+06	5.80355e+06	2.60181e+06	9.96767e+06	6.34582e+06	6.41503e+06	5.00371e+06	7.1276e+06	7.40204e+06	7.45826e+06	7.3636e+06	7.60607e+06
255	231.171	5.2811	4.26204e+06	3.60278e+06	603876	1.66594e+06	1.284e+06	3.97665e+06	3.16709e+06	3.30709e+06	328188	197105	3.02569e+06	1.78145e+06	1.26411e+06	2.37003e+06	1.69323e+06	425009	4.26222e+06	2.35834e+06	3.54671e+06	1.17322e+06	2.53283e+06	2.4238e+06	2.52254e+06	3.01109e+06	2.93569e+06
256	231.171	5.90453	4.26871e+06	2.01822e+06	279678	1.75643e+06	552617	4.13408e+06	4.81274e+06	4.67523e+06	585749	254025	3.11606e+06	2.47724e+06	846665	2.43797e+06	805297	137871	4.86459e+06	5.0112e+06	3.70767e+06	1.71015e+06	2.52607e+06	2.51352e+06	2.06102e+06	2.17551e+06	2.08325e+06
257	229.155	5.51662	8.2856e+06	1.37034e+07	3.43912e+06	2.69646e+06	7.92543e+06	1.09152e+07	5.07782e+06	5.20219e+06	1.15903e+06	491688	3.25473e+06	2.1576e+06	1.69705e+06	4.37392e+06	3.34565e+06	2.64798e+06	7.94579e+06	5.05969e+06	8.15913e+06	2.06034e+06	5.72673e+06	5.1378e+06	6.26158e+06	6.03632e+06	5.69615e+06
258	61.0078	15.5177	1.22952e+06	1.03447e+06	1.19906e+06	759679	462504	1.22169e+06	1.16262e+06	1.42496e+06	921434	1.1145e+06	558955	1.16685e+06	774809	1.16395e+06	1.01459e+06	1.08591e+06	977245	743146	930233	1.14521e+06	961278	1.04033e+06	815061	1.28977e+06	640511
260	147.077	0.91139	4.17808e+06	5.98159e+06	2.48692e+06	1.13582e+06	4.17356e+06	3.07156e+06	2.71693e+06	2.71899e+06	2.71303e+06	1.76721e+06	2.10169e+06	1.06918e+06	2.0375e+06	1.92039e+06	3.19016e+06	1.59625e+06	3.89202e+06	2.77623e+06	3.76532e+06	1.11302e+06	2.9787e+06	3.00435e+06	2.9657e+06	3.15868e+06	3.09488e+06
262	99.0555	15.5354	4.31874e+06	4.33723e+06	4.28761e+06	4.42418e+06	4.34374e+06	4.35543e+06	4.46655e+06	4.17641e+06	4.67038e+06	4.40385e+06	4.19837e+06	4.28052e+06	4.5734e+06	4.40499e+06	4.47899e+06	4.3928e+06	4.27944e+06	4.41248e+06	4.64795e+06	4.3344e+06	4.45274e+06	4.45216e+06	4.3636e+06	4.31202e+06	4.19418e+06
263	83.0608	12.077	1.44544e+07	1.42024e+07	1.30436e+07	1.41407e+07	1.4278e+07	1.55713e+07	1.46081e+07	1.52618e+07	1.45393e+07	1.48559e+07	1.47044e+07	1.48547e+07	1.47627e+07	1.41973e+07	1.35949e+07	1.58106e+07	1.50194e+07	1.45813e+07	1.43662e+07	1.37251e+07	1.50549e+07	1.4384e+07	1.56039e+07	1.4855e+07	1.42791e+07
264	60.0448	9.95113	1.0649e+07	1.0833e+07	1.00581e+07	1.04525e+07	1.00786e+07	9.41999e+06	1.23822e+07	1.33481e+07	1.0908e+07	9.69254e+06	1.22749e+07	1.09657e+07	8.95263e+06	9.19769e+06	1.02263e+07	1.03011e+07	9.25506e+06	1.08545e+07	9.87079e+06	9.20265e+06	1.05928e+07	1.07473e+07	1.06302e+07	1.09056e+07	1.08758e+07
265	178.121	1.44793	176876	323109	270393	198014	196749	1.63781e+06	280963	328764	146860	185030	1.65266e+06	1.40988e+06	1.594e+06	1.61072e+06	1.31988e+06	253478	1.99199e+06	1.30655e+06	1.43568e+06	1.3001e+06	985897	869057	962981	946299	863389
266	124.087	14.9182	1.34153e+07	1.39479e+07	1.34392e+07	1.47423e+07	1.47032e+07	1.35412e+07	1.33774e+07	1.38604e+07	1.33264e+07	1.34213e+07	1.41513e+07	1.3331e+07	1.42413e+07	1.38351e+07	1.44904e+07	1.40655e+07	1.39919e+07	1.45136e+07	1.43431e+07	1.36947e+07	1.41439e+07	1.31266e+07	1.4039e+07	1.3577e+07	1.32493e+07
267	99.5657	0.854585	1.24429e+06	248143	499935	974136	666317	2.26585e+06	1.26274e+06	833605	564739	657442	2.85918e+06	2.23621e+06	2.80567e+06	3.29921e+06	2.57589e+06	706930	3.01301e+06	1.94622e+06	2.61892e+06	2.02643e+06	1.77552e+06	1.67776e+06	1.53411e+06	1.76696e+06	1.74911e+06
268	187.108	1.49021	3.94327e+06	4.50495e+06	2.56277e+06	1.54967e+06	4.05387e+06	4.83944e+06	2.78267e+06	3.58175e+06	1.29334e+06	1.17976e+06	2.28927e+06	2.01546e+06	1.77346e+06	2.88155e+06	2.23751e+06	1.55038e+06	3.34456e+06	3.69162e+06	3.77584e+06	1.839e+06	3.14159e+06	3.3833e+06	3.38527e+06	3.37505e+06	3.46883e+06
269	60.0448	11.3443	1.29276e+07	1.24953e+07	1.16952e+07	1.29554e+07	1.27623e+07	1.34306e+07	1.26434e+07	1.28551e+07	1.25642e+07	1.18374e+07	1.2472e+07	1.2556e+07	1.24261e+07	1.1886e+07	1.38175e+07	1.33079e+07	1.26488e+07	1.2502e+07	1.26934e+07	1.21495e+07	1.25887e+07	1.28178e+07	1.28138e+07	1.34817e+07	1.33565e+07
270	117.96	15.5177	1.00796e+06	1.05445e+06	1.16405e+06	532500	449071	1.1483e+06	888692	1.34911e+06	854345	1.00323e+06	515556	1.11818e+06	662044	1.22157e+06	1.05285e+06	1.0738e+06	972848	599032	813918	1.21024e+06	786662	775458	777325	1.24172e+06	587941
271	73.0288	1.89937	2.22087e+06	223721	256817	135157	517957	106631	151370	1.68508e+06	123106	129531	139327	122174	129988	115057	96936.4	151948	156686	5.45333e+06	123955	116250	869040	798314	796535	727711	786188
272	146.165	0.710146	318474	1.78269e+06	503080	302478	424108	2.54336e+06	532980	662613	753905	823897	2.18276e+06	1.77105e+06	1.00162e+06	2.33526e+06	3.66179e+06	661581	1.89274e+06	1.41249e+06	1.83736e+06	2.19064e+06	1.83712e+06	1.41064e+06	1.42688e+06	1.54644e+06	1.60469e+06
273	60.0448	10.3792	1.13145e+07	1.11282e+07	1.00959e+07	1.11195e+07	1.1705e+07	1.08741e+07	1.27154e+07	1.35823e+07	1.1304e+07	1.08656e+07	1.26278e+07	1.19985e+07	1.09499e+07	1.04626e+07	1.14824e+07	1.12183e+07	1.08884e+07	1.23126e+07	1.06801e+07	1.05014e+07	1.24151e+07	1.15607e+07	1.22968e+07	1.26606e+07	1.19622e+07
274	112.051	0.914766	478527	1.61365e+06	2.09471e+06	498277	1.69383e+06	3.27052e+06	467816	523662	1.70603e+06	1.55561e+06	525390	1.12912e+06	2.22444e+06	571248	3.32034e+06	2.6875e+06	403687	463901	759000	723832	1.51834e+06	1.61517e+06	1.62715e+06	1.73788e+06	1.62379e+06
276	208.061	5.14518	464090	81453.3	3.12371e+06	1.18208e+06	3.59365e+06	76814.6	650341	302315	536961	561534	94336.5	99501.8	127680	88208.3	472136	2.29339e+06	127775	92397.2	111529	116108	634331	590329	556404	555891	547577
278	124.087	14.335	1.28002e+07	1.31635e+07	1.2912e+07	1.39241e+07	1.36144e+07	1.29757e+07	1.29648e+07	1.26783e+07	1.27095e+07	1.30765e+07	1.34991e+07	1.29207e+07	1.35908e+07	1.29332e+07	1.38196e+07	1.33919e+07	1.35427e+07	1.36814e+07	1.36435e+07	1.31368e+07	1.37255e+07	1.28162e+07	1.29909e+07	1.28453e+07	1.25874e+07
279	86.0967	1.44238	876143	633332	2.08988e+06	990582	1.09765e+06	2.49233e+06	1.53717e+06	1.76005e+06	2.12726e+06	2.38189e+06	3.45132e+06	2.90499e+06	674848	1.67345e+06	1.17348e+06	1.56573e+06	1.8701e+06	2.83241e+06	3.51259e+06	2.95952e+06	1.98121e+06	1.72584e+06	1.74619e+06	1.82364e+06	1.6073e+06
280	74.0968	15.2403	8.46755e+06	8.10172e+06	1.08385e+07	8.31695e+06	8.90509e+06	7.63567e+06	8.09737e+06	8.38106e+06	1.01604e+07	6.60737e+06	8.57013e+06	8.74381e+06	9.41149e+06	8.5642e+06	7.30357e+06	8.28184e+06	8.47551e+06	8.76e+06	1.39673e+07	8.19876e+06	8.71557e+06	1.31558e+07	6.0241e+06	8.36806e+06	8.87884e+06
283	134.045	0.91139	4.5776e+06	5.68938e+06	2.26726e+06	2.50924e+06	5.42943e+06	4.06031e+06	4.11314e+06	3.73718e+06	3.70826e+06	2.96727e+06	3.85465e+06	2.24223e+06	1.48922e+06	3.60326e+06	3.47682e+06	1.72996e+06	4.48691e+06	4.42677e+06	4.41086e+06	2.14632e+06	3.48007e+06	3.51377e+06	3.25712e+06	3.55175e+06	3.47752e+06
284	60.0448	5.54705	1.05227e+07	1.16755e+07	8.81617e+06	8.48038e+06	9.60733e+06	7.63418e+06	1.02026e+07	8.82139e+06	8.93091e+06	9.67306e+06	7.10486e+06	6.23635e+06	6.48783e+06	6.86933e+06	6.42024e+06	9.01308e+06	8.69721e+06	7.65757e+06	7.38092e+06	6.38768e+06	9.00254e+06	7.90928e+06	7.75753e+06	7.77205e+06	7.33834e+06
285	60.0448	10.7839	1.26158e+07	1.13341e+07	1.27489e+07	1.15774e+07	1.2037e+07	1.23766e+07	1.28992e+07	1.3315e+07	1.2083e+07	1.27358e+07	1.21383e+07	1.1621e+07	1.17048e+07	1.22621e+07	1.27623e+07	1.2935e+07	1.18623e+07	1.21082e+07	1.18946e+07	1.18653e+07	1.27188e+07	1.2023e+07	1.28446e+07	1.18576e+07	1.1948e+07
286	246.181	0.885056	733819	2.61988e+06	773882	1.19833e+06	784142	1.31196e+06	1.1438e+06	477215	702695	1.1285e+06	1.63592e+06	1.44894e+06	614720	2.03309e+06	884393	1.37594e+06	1.99951e+06	1.7883e+06	2.38857e+06	1.23377e+06	1.39516e+06	1.45607e+06	1.32729e+06	1.50204e+06	1.3676e+06
287	124.087	14.0337	1.26203e+07	1.26133e+07	1.33207e+07	1.41464e+07	1.42657e+07	1.2346e+07	1.28917e+07	1.33492e+07	1.24662e+07	1.26127e+07	1.31361e+07	1.24395e+07	1.24993e+07	1.24812e+07	1.25504e+07	1.30697e+07	1.2276e+07	1.32201e+07	1.2462e+07	1.35666e+07	1.27766e+07	1.24307e+07	1.2425e+07	1.28966e+07	1.27879e+07
288	118.086	1.54542	2.75179e+07	2.9821e+07	2.67713e+07	1.209e+07	2.49499e+07	3.61977e+07	1.44619e+07	1.25343e+07	2.5019e+07	2.77324e+07	1.65155e+07	1.38453e+07	2.06457e+07	1.51704e+07	1.76268e+07	1.12188e+07	1.61407e+07	1.86134e+07	2.17182e+07	1.48242e+07	2.39037e+07	2.16321e+07	2.08728e+07	2.19945e+07	2.0685e+07
291	124.087	14.6663	1.32619e+07	1.38085e+07	1.39476e+07	1.38234e+07	1.4735e+07	1.42019e+07	1.40183e+07	1.4158e+07	1.3254e+07	1.324e+07	1.31802e+07	1.37841e+07	1.32015e+07	1.43966e+07	1.35822e+07	1.43899e+07	1.28161e+07	1.3138e+07	1.3464e+07	1.38914e+07	1.30266e+07	1.33793e+07	1.42286e+07	1.36722e+07	1.35406e+07
292	83.0608	11.8084	1.25961e+07	1.34836e+07	1.24619e+07	1.24159e+07	1.34399e+07	1.44618e+07	1.41465e+07	1.35621e+07	1.3616e+07	1.3918e+07	1.3145e+07	1.31225e+07	1.38675e+07	1.31601e+07	1.36268e+07	1.47707e+07	1.32565e+07	1.30215e+07	1.26142e+07	1.3753e+07	1.45119e+07	1.27459e+07	1.37887e+07	1.40034e+07	1.34899e+07
293	60.0448	9.63221	9.30388e+06	1.01185e+07	8.68412e+06	9.03287e+06	1.00298e+07	9.27312e+06	1.10198e+07	1.14142e+07	9.74996e+06	9.89699e+06	1.02976e+07	9.06603e+06	8.33908e+06	8.55787e+06	8.72558e+06	9.04849e+06	7.95084e+06	8.87351e+06	8.64008e+06	8.93693e+06	9.95679e+06	9.88956e+06	9.93099e+06	9.69151e+06	9.97144e+06
294	97.0763	13.9067	9.77019e+06	9.72825e+06	1.01623e+07	9.87292e+06	1.069e+07	1.05309e+07	9.95126e+06	1.06817e+07	9.67953e+06	8.94293e+06	9.5821e+06	9.26301e+06	9.52834e+06	9.8315e+06	9.83059e+06	1.03291e+07	9.50449e+06	9.55881e+06	9.69222e+06	1.05208e+07	1.05161e+07	9.9616e+06	1.04999e+07	9.53498e+06	9.5408e+06
295	102.034	15.5163	674463	357379	445283	703422	286321	470383	849039	711071	349278	616207	344360	448428	503258	395466	275170	362323	459205	707370	569535	277935	482525	940806	304816	542478	249149
297	124.087	15.1827	1.24834e+07	1.24473e+07	1.31266e+07	1.34883e+07	1.36622e+07	1.31998e+07	1.23214e+07	1.26953e+07	1.26213e+07	1.27382e+07	1.32981e+07	1.28167e+07	1.26951e+07	1.31885e+07	1.247e+07	1.30299e+07	1.27661e+07	1.35093e+07	1.28642e+07	1.28742e+07	1.27144e+07	1.24834e+07	1.32007e+07	1.3246e+07	1.3173e+07
299	74.0968	14.7043	7.35979e+06	7.84608e+06	9.93115e+06	7.70303e+06	8.24255e+06	7.12028e+06	7.45104e+06	7.6034e+06	9.65666e+06	6.81642e+06	7.97279e+06	7.67988e+06	8.76318e+06	8.01501e+06	7.12668e+06	7.30913e+06	6.98888e+06	7.7407e+06	1.38141e+07	7.64249e+06	7.94804e+06	1.16033e+07	6.23623e+06	7.37266e+06	7.56943e+06
300	247.129	1.44238	1.72542e+06	1.04841e+06	721919	1.09161e+06	1.07749e+06	1.91362e+06	1.55749e+06	1.73602e+06	1.20192e+06	1.03267e+06	2.14222e+06	1.30751e+06	609416	1.38239e+06	855701	632803	1.14933e+06	2.57821e+06	2.34659e+06	1.22646e+06	1.3887e+06	1.50085e+06	1.52004e+06	1.56195e+06	1.42389e+06
301	188.176	0.856973	55428.2	645371	343305	191130	562354	950867	288583	438933	340817	558808	513888	1.34171e+06	1.33805e+06	862460	1.59594e+06	412057	1.15254e+06	823060	954739	1.35783e+06	856639	826121	636586	742311	776988
302	83.0607	11.3443	1.1992e+07	1.17264e+07	9.94313e+06	1.16914e+07	1.21156e+07	1.28851e+07	1.18686e+07	1.21536e+07	1.19749e+07	1.12431e+07	1.14544e+07	1.1742e+07	1.17101e+07	1.09484e+07	1.2425e+07	1.2718e+07	1.18562e+07	1.12049e+07	1.17413e+07	1.1282e+07	1.21014e+07	1.19769e+07	1.23054e+07	1.23901e+07	1.24314e+07
304	364.198	1.52146	800931	580151	623022	727338	689582	3.36224e+06	906912	911346	593106	603300	3.1028e+06	2.95706e+06	2.89182e+06	3.36125e+06	2.26788e+06	715335	3.47436e+06	2.93474e+06	2.5476e+06	2.27425e+06	1.91255e+06	1.87469e+06	1.81634e+06	1.82778e+06	1.90655e+06
305	165.113	0.939146	326792	371621	256212	206105	270649	1.26791e+06	435625	417528	236607	217574	1.46662e+06	1.28786e+06	1.57745e+06	1.6472e+06	1.32568e+06	300592	2.32363e+06	1.17977e+06	1.24949e+06	1.13722e+06	871020	890836	847576	882078	798965
306	120.081	4.64344	5.2044e+06	5.60857e+06	5.25387e+06	2.60286e+06	4.84324e+06	8.0718e+06	3.49243e+06	2.51523e+06	7.42095e+06	6.62631e+06	5.55214e+06	4.11697e+06	6.93375e+06	4.75432e+06	5.95919e+06	1.58042e+06	6.42902e+06	5.41593e+06	6.92301e+06	4.41794e+06	5.0699e+06	5.24009e+06	5.45781e+06	5.69304e+06	5.83522e+06
308	300.29	10.2065	17145.5	2.7271e+06	56325.5	18528.1	60615.9	132300	17158.6	47354.5	19102.7	29027.1	38436.5	23570.8	32161.3	100627	52160.1	52591.4	274508	113042	101846	187977	193269	161691	157878	161265	178854
309	231.098	1.30173	1.71591e+06	2.04659e+06	940822	537028	1.81057e+06	1.98055e+06	739065	1.40997e+06	783715	639634	615534	798710	2.38911e+06	1.10878e+06	1.87998e+06	640881	1.47493e+06	3.7795e+06	872992	683325	1.5366e+06	1.36619e+06	1.37812e+06	1.45912e+06	1.37842e+06
310	426.321	9.65071	1.24363e+06	2.53912e+06	1.03049e+06	816117	889819	880895	3.65096e+06	6.20884e+06	2.35165e+06	935775	3.28016e+06	1.1223e+06	711299	862858	696053	884747	418081	1.73875e+06	1.06908e+06	1.13899e+06	2.05517e+06	1.91904e+06	1.92273e+06	2.12391e+06	1.8876e+06
311	410.326	11.3708	4.55959e+06	4.18617e+06	2.05789e+06	2.38656e+06	1.67232e+06	1.93263e+06	60158	16650.5	3.76589e+06	2.43317e+06	7573.88	58879.3	252370	2.88831e+06	3.39516e+06	2.73505e+06	1.13842e+06	1.11878e+06	2.50895e+06	1.0571e+06	2.28602e+06	2.13903e+06	2.07795e+06	2.13818e+06	2.24963e+06
312	106.05	0.91139	3.3161e+06	4.60112e+06	2.69685e+06	1.27336e+06	3.64834e+06	2.6756e+06	2.59505e+06	1.95025e+06	2.51821e+06	1.95204e+06	2.17909e+06	1.24862e+06	2.40602e+06	2.00374e+06	3.24486e+06	1.67159e+06	3.8867e+06	1.6009e+06	3.04806e+06	1.16796e+06	2.51136e+06	2.68697e+06	2.48702e+06	2.69682e+06	2.61253e+06
313	60.0448	11.998	1.21092e+07	1.20034e+07	1.20965e+07	1.21123e+07	1.19898e+07	1.23864e+07	1.19616e+07	1.26493e+07	1.17411e+07	1.1941e+07	1.2558e+07	1.25554e+07	1.15963e+07	1.20816e+07	1.16935e+07	1.24652e+07	1.25231e+07	1.16421e+07	1.20375e+07	1.17014e+07	1.19809e+07	1.20812e+07	1.2384e+07	1.25341e+07	1.22932e+07
314	110.072	15.0033	1.13286e+07	1.22294e+07	1.23046e+07	1.13256e+07	1.11991e+07	1.26595e+07	1.10345e+07	1.04545e+07	1.16334e+07	1.10824e+07	1.10154e+07	1.17454e+07	1.19356e+07	1.19815e+07	1.17915e+07	1.33361e+07	1.05866e+07	1.09823e+07	1.18548e+07	1.2066e+07	1.132e+07	1.23025e+07	1.1018e+07	1.11002e+07	1.04603e+07
315	217.118	1.68101	5.04286e+06	6.50761e+06	2.27104e+06	1.10337e+06	4.06313e+06	4.67119e+06	2.05659e+06	3.44e+06	1.50786e+06	1.43265e+06	1.84314e+06	1.41949e+06	1.48504e+06	2.03045e+06	1.89438e+06	1.11389e+06	3.17632e+06	2.86918e+06	3.24895e+06	1.36697e+06	2.83743e+06	3.03039e+06	3.01947e+06	3.20912e+06	3.19709e+06
317	108.068	15.5299	1.58589e+06	1.84921e+06	1.74734e+06	2.16941e+06	2.2649e+06	1.9094e+06	1.84464e+06	1.76166e+06	2.13825e+06	1.90382e+06	1.93285e+06	1.7735e+06	1.9803e+06	1.93276e+06	1.86786e+06	2.00934e+06	2.11717e+06	1.94434e+06	2.26107e+06	2.13505e+06	1.8654e+06	1.74619e+06	2.12429e+06	2.22396e+06	2.67051e+06
318	236.113	1.86948	1.78757e+06	4.89933e+06	63365.7	316143	296816	886982	90155.5	1.50844e+06	233539	37229.2	57392.4	58653.4	112863	111761	189814	535076	185062	2.01253e+06	144672	100560	1.09473e+06	1.13519e+06	1.15345e+06	1.16385e+06	1.20518e+06
319	60.0449	4.96399	1.18072e+07	1.31245e+07	1.08824e+07	1.06196e+07	1.0633e+07	9.00716e+06	1.25074e+07	1.17615e+07	1.19975e+07	1.18243e+07	1.01402e+07	9.69402e+06	1.0092e+07	8.63974e+06	8.83889e+06	1.0395e+07	1.04789e+07	9.81911e+06	1.03504e+07	9.16177e+06	1.07827e+07	9.63299e+06	9.79945e+06	9.18465e+06	9.17602e+06
320	259.165	1.05488	0	146925	417562	1.04048e+06	421470	1.79029e+06	168521	66104.3	107052	162884	641965	579942	2.15298e+06	1.12124e+06	2.43575e+06	1.22469e+06	691988	31647.1	637176	1.17776e+06	725528	688418	690629	810930	750699
324	110.072	15.3465	8.85842e+06	8.71082e+06	9.96333e+06	9.10961e+06	8.96985e+06	9.66005e+06	8.96859e+06	8.3669e+06	9.63708e+06	8.83317e+06	8.84908e+06	9.39487e+06	9.27184e+06	9.59758e+06	8.5155e+06	1.02106e+07	8.36238e+06	8.66069e+06	9.3885e+06	9.42223e+06	8.88374e+06	9.70072e+06	9.05237e+06	8.98472e+06	8.64999e+06
325	60.0448	11.6207	1.30744e+07	1.22181e+07	1.1726e+07	1.26271e+07	1.22246e+07	1.23443e+07	1.24265e+07	1.25337e+07	1.21981e+07	1.2532e+07	1.28748e+07	1.30187e+07	1.20695e+07	1.24437e+07	1.31794e+07	1.30151e+07	1.2249e+07	1.30777e+07	1.24134e+07	1.23045e+07	1.31515e+07	1.26564e+07	1.32025e+07	1.257e+07	1.2191e+07
327	236.113	1.49194	292114	2.2663e+06	60746.4	120613	81286	208931	65657.6	425659	82508.6	51847.8	71711	66482.6	74952.4	118414	67622.4	67843.3	90800.5	476246	69801.5	96280.4	241078	239381	226291	238045	238987
332	124.087	13.7471	1.0989e+07	1.12935e+07	1.11903e+07	1.20218e+07	1.19512e+07	1.14426e+07	1.12031e+07	1.14761e+07	1.12125e+07	1.16823e+07	1.13242e+07	1.12033e+07	1.17569e+07	1.161e+07	1.21958e+07	1.1944e+07	1.10737e+07	1.10992e+07	1.2363e+07	1.18323e+07	1.16783e+07	1.12808e+07	1.14698e+07	1.15427e+07	1.15458e+07
334	172.102	1.47812	1.87525e+06	250284	1.16092e+06	1.8852e+06	818572	2.39588e+06	1.30009e+06	1.42913e+06	763337	1.43926e+06	3.13694e+06	3.91158e+06	1.76516e+06	2.65875e+06	1.28535e+06	507044	1.09505e+06	3.28853e+06	1.88949e+06	2.71946e+06	1.81047e+06	1.92147e+06	1.75351e+06	1.83199e+06	1.87726e+06
335	60.0448	11.0715	1.22858e+07	1.17144e+07	1.21852e+07	1.20426e+07	1.21089e+07	1.27483e+07	1.28844e+07	1.36672e+07	1.20693e+07	1.21136e+07	1.26571e+07	1.25439e+07	1.2325e+07	1.2271e+07	1.31195e+07	1.28358e+07	1.28299e+07	1.22933e+07	1.19938e+07	1.21741e+07	1.27736e+07	1.20972e+07	1.31101e+07	1.27177e+07	1.30438e+07
336	357.249	0.887615	2.16259e+06	0	25116.2	0	13489.2	0	28484.9	9173.57	65641.4	40845.2	64702.2	0	0	0	0	10234.6	0	21290.6	986707	0	9579.71	4283.18	0	6311.95	0
337	139.05	1.06959	1.44635e+06	1.37723e+06	2.68051e+06	401475	2.24963e+06	1.59855e+06	809372	375604	1.86046e+06	3.36351e+06	610609	635195	551216	812686	319574	743007	1.27058e+06	900015	954570	666734	1.17944e+06	1.22594e+06	1.43921e+06	1.58017e+06	1.63564e+06
339	110.072	14.6881	1.10913e+07	1.21077e+07	1.20212e+07	1.12082e+07	1.10401e+07	1.25022e+07	1.10153e+07	1.1284e+07	1.14022e+07	1.08666e+07	1.05267e+07	1.12087e+07	1.13564e+07	1.16362e+07	1.1515e+07	1.27114e+07	9.94489e+06	1.03026e+07	1.16264e+07	1.14161e+07	1.07412e+07	1.16166e+07	1.10551e+07	1.08719e+07	1.07781e+07
343	110.072	14.335	1.01581e+07	1.10333e+07	1.11108e+07	1.07981e+07	1.06729e+07	1.1356e+07	1.01083e+07	9.97591e+06	1.04528e+07	1.00429e+07	1.06126e+07	1.04433e+07	1.16143e+07	1.02838e+07	1.15621e+07	1.15428e+07	1.05414e+07	1.05406e+07	1.12713e+07	1.0562e+07	1.13036e+07	1.10574e+07	1.07784e+07	1.02963e+07	1.00552e+07
344	189.16	0.829053	2.33505e+06	217948	537290	141356	1.08401e+06	454283	1.52172e+06	1.45181e+06	1.0407e+06	177765	337462	491579	396251	780607	301923	95787.6	1.08647e+06	1.94842e+06	364766	273574	853554	785732	645741	795049	744899
346	60.0448	12.296	1.14886e+07	1.1282e+07	1.21226e+07	1.15927e+07	1.14626e+07	1.17322e+07	1.21024e+07	1.20319e+07	1.10785e+07	1.19014e+07	1.17846e+07	1.20648e+07	1.17553e+07	1.21894e+07	1.20331e+07	1.24361e+07	1.18788e+07	1.14846e+07	1.13715e+07	1.12245e+07	1.19937e+07	1.14193e+07	1.17032e+07	1.1065e+07	1.16344e+07
347	74.0968	14.9554	8.48223e+06	8.32124e+06	1.14573e+07	8.63679e+06	9.31234e+06	7.86742e+06	8.64912e+06	8.28703e+06	1.01423e+07	7.25726e+06	8.32809e+06	8.92343e+06	8.71812e+06	9.15436e+06	7.20336e+06	8.3394e+06	7.9218e+06	8.51314e+06	1.34012e+07	8.48913e+06	8.33963e+06	1.32499e+07	6.31155e+06	8.74754e+06	8.80237e+06
349	58.0656	13.4455	1.1971e+07	1.20965e+07	1.17307e+07	1.20751e+07	1.23615e+07	1.17147e+07	1.29306e+07	1.31521e+07	1.20446e+07	1.15434e+07	1.23003e+07	1.20343e+07	1.13301e+07	1.17773e+07	1.10635e+07	1.22961e+07	1.2888e+07	1.22201e+07	1.24058e+07	1.26397e+07	1.26226e+07	1.22493e+07	1.20016e+07	1.08974e+07	1.13341e+07
350	329.218	0.966173	330176	461157	345233	238873	371681	1.49668e+06	376555	354405	228962	259926	1.41667e+06	1.16648e+06	1.75965e+06	1.43565e+06	1.30131e+06	336245	2.26567e+06	1.42179e+06	1.56561e+06	1.12446e+06	936055	948983	923030	991223	936471
351	97.0762	15.3709	8.35701e+06	7.87089e+06	8.76306e+06	8.38132e+06	8.81698e+06	8.68767e+06	8.74046e+06	8.22472e+06	9.00856e+06	8.0814e+06	8.35724e+06	8.64756e+06	8.23551e+06	8.9004e+06	7.68357e+06	8.97149e+06	8.21122e+06	8.41088e+06	8.64723e+06	8.63249e+06	8.30691e+06	8.59597e+06	8.28378e+06	7.92252e+06	7.99438e+06
352	357.177	1.43656	407588	288644	322846	460481	301604	1.11551e+06	640461	432516	173080	113084	1.4691e+06	1.10185e+06	42217.8	1.15364e+06	46156.6	433793	644377	1.21007e+06	1.23738e+06	1.03563e+06	634116	658671	708459	636565	598267
353	340.26	8.98807	1.59804e+06	2.49466e+06	1.47369e+06	2.74635e+06	1.84721e+06	1.68322e+06	2.14224e+06	2.13604e+06	2.38055e+06	2.07344e+06	942217	1.45438e+06	1.04268e+06	1.45472e+06	1.61336e+06	2.5559e+06	1.18046e+06	1.65036e+06	1.33824e+06	1.67092e+06	1.61515e+06	1.71372e+06	1.71224e+06	1.67612e+06	1.68423e+06
355	143.959	15.5177	878021	916607	887886	641414	452725	905883	996310	1.07709e+06	869784	868128	522350	980257	714684	1.05614e+06	829926	917489	889882	640784	768353	1.03754e+06	803725	780491	728357	1.01822e+06	559745
356	88.0046	15.5177	870930	857811	896310	388304	365057	921019	772923	1.07724e+06	632352	779098	403999	850607	528593	921772	782295	785026	802625	476066	587944	983628	675005	627507	554619	911500	451146
358	124.087	15.4517	7.51539e+06	7.73478e+06	8.25034e+06	8.3929e+06	8.55979e+06	7.91951e+06	7.5844e+06	7.50818e+06	7.67631e+06	7.40538e+06	8.5089e+06	7.65865e+06	8.09735e+06	7.93008e+06	7.51749e+06	7.48893e+06	7.56813e+06	8.25431e+06	7.77756e+06	7.42556e+06	8.13121e+06	7.64531e+06	8.21629e+06	7.46523e+06	7.89536e+06
361	110.594	0.966173	271153	418560	328277	325911	320676	1.72498e+06	456936	490713	232759	311110	1.6817e+06	1.32566e+06	1.85484e+06	2.06267e+06	1.44724e+06	371986	2.49263e+06	1.52562e+06	1.6875e+06	1.18694e+06	973693	1e+06	1.05115e+06	1.14356e+06	1.06126e+06
362	60.0448	13.3351	1.05637e+07	1.08708e+07	1.03308e+07	1.11816e+07	1.05943e+07	1.10581e+07	1.11353e+07	1.05484e+07	1.08491e+07	1.10368e+07	1.03716e+07	1.09288e+07	1.114e+07	1.0507e+07	1.09782e+07	1.09914e+07	1.0147e+07	1.01672e+07	1.12048e+07	1.03792e+07	1.03591e+07	1.08926e+07	1.10397e+07	1.12848e+07	1.0971e+07
363	60.0449	5.28526	1.05597e+07	1.00792e+07	9.46566e+06	8.1812e+06	9.22495e+06	6.94116e+06	9.61899e+06	8.99387e+06	9.6317e+06	9.41019e+06	7.48847e+06	6.57238e+06	6.75802e+06	6.68255e+06	6.48024e+06	9.036e+06	7.33407e+06	7.86046e+06	8.08362e+06	6.38373e+06	8.57107e+06	7.65554e+06	7.74272e+06	7.86213e+06	7.31345e+06
364	60.0449	12.7397	1.09657e+07	1.04064e+07	1.07758e+07	1.12679e+07	1.12121e+07	1.09083e+07	1.13717e+07	1.07737e+07	1.06878e+07	1.02489e+07	1.05306e+07	1.05999e+07	1.13179e+07	1.04101e+07	1.1441e+07	1.09554e+07	1.05739e+07	1.06132e+07	1.10974e+07	1.1086e+07	1.15661e+07	1.06866e+07	1.12777e+07	1.11612e+07	1.14979e+07
367	110.072	13.9781	9.99144e+06	1.05612e+07	1.12322e+07	1.01129e+07	1.04682e+07	1.12715e+07	1.03281e+07	9.91363e+06	1.06994e+07	9.32494e+06	9.68796e+06	1.04024e+07	1.05723e+07	1.04352e+07	1.05497e+07	1.18272e+07	9.30362e+06	9.60151e+06	1.03141e+07	1.07887e+07	1.04879e+07	1.11531e+07	1.07571e+07	1.019e+07	1.01618e+07
368	230.248	9.82608	1.80835e+06	1.92113e+06	1.90247e+06	1.66162e+06	1.81598e+06	1.6277e+06	2.14883e+06	2.15725e+06	2.03873e+06	1.91514e+06	2.29775e+06	1.82244e+06	1.83547e+06	1.75499e+06	1.75828e+06	1.78796e+06	1.75497e+06	2.04035e+06	1.72118e+06	1.87197e+06	2.00718e+06	1.96406e+06	1.75968e+06	1.99619e+06	1.82786e+06
371	101.06	1.2545	1.49898e+07	1.25391e+07	1.19235e+07	1.27417e+07	8.1805e+06	1.18647e+07	1.45084e+07	1.50687e+07	9.77553e+06	9.43837e+06	1.44128e+07	1.83614e+07	9.99643e+06	1.1971e+07	9.4242e+06	6.48358e+06	8.523e+06	1.70227e+07	1.43405e+07	1.84926e+07	1.38656e+07	1.19744e+07	1.19561e+07	1.27288e+07	1.20989e+07
373	100.076	5.04584	5.93713e+06	5.67711e+06	1.14609e+07	1.7781e+07	9.26292e+06	1.28408e+07	1.01005e+07	5.99346e+06	1.08008e+07	1.0372e+07	1.55008e+07	2.2222e+07	1.87273e+07	1.20941e+07	1.13554e+07	1.04402e+07	1.1879e+07	1.30353e+07	2.05795e+07	2.08521e+07	1.45727e+07	1.42722e+07	1.45752e+07	1.25391e+07	1.26465e+07
374	150.058	1.72924	7.61311e+06	8.99762e+06	8.29252e+06	3.48258e+06	7.90663e+06	8.98758e+06	5.09923e+06	4.10096e+06	4.77546e+06	5.66989e+06	6.19821e+06	3.81353e+06	7.11928e+06	4.98404e+06	7.14846e+06	3.89999e+06	7.47157e+06	6.18419e+06	7.98722e+06	4.10664e+06	7.47293e+06	6.50408e+06	6.41543e+06	6.45831e+06	6.659e+06
375	83.0607	10.94	1.00895e+07	1.03035e+07	9.83693e+06	9.51838e+06	1.00165e+07	1.07038e+07	1.02146e+07	1.06787e+07	1.07835e+07	1.0706e+07	9.95013e+06	9.69004e+06	1.02075e+07	1.04468e+07	1.01573e+07	1.16646e+07	1.0466e+07	9.89932e+06	9.8383e+06	9.95646e+06	1.07377e+07	9.90366e+06	1.11547e+07	1.03555e+07	1.06119e+07
376	97.0762	14.1941	1.07986e+07	1.07842e+07	1.04717e+07	1.03401e+07	1.06934e+07	1.11979e+07	1.109e+07	1.04709e+07	1.07441e+07	1.00711e+07	9.98439e+06	1.07249e+07	1.06036e+07	1.05808e+07	1.04177e+07	1.12799e+07	1.02858e+07	1.01093e+07	1.05535e+07	1.0407e+07	1.11514e+07	1.07212e+07	1.004e+07	1.06717e+07	1.0399e+07
377	60.0449	5.8276	1.01334e+07	1.19276e+07	9.12826e+06	8.18832e+06	9.94395e+06	7.45312e+06	9.15558e+06	9.4173e+06	8.58592e+06	8.49983e+06	6.67536e+06	5.98927e+06	6.16611e+06	6.56311e+06	6.07838e+06	7.86177e+06	7.3849e+06	6.7403e+06	6.40274e+06	5.34766e+06	7.73687e+06	8.11643e+06	7.54711e+06	6.83317e+06	6.7673e+06
379	60.0448	13.0091	1.05148e+07	1.05128e+07	1.06931e+07	1.08586e+07	1.08005e+07	1.08911e+07	1.08147e+07	1.08154e+07	1.06799e+07	1.07106e+07	1.02069e+07	1.05899e+07	1.08124e+07	1.06786e+07	1.08704e+07	1.07933e+07	1.06947e+07	1.00418e+07	1.08218e+07	1.12643e+07	1.07401e+07	1.063e+07	1.08276e+07	1.08177e+07	1.08467e+07
381	113.964	15.5262	1.24786e+06	1.11245e+06	1.42085e+06	731697	675021	1.10268e+06	1.5372e+06	1.79455e+06	943316	1.0902e+06	1.08895e+06	1.32861e+06	1.04167e+06	992922	1.05301e+06	994773	1.52301e+06	1.21585e+06	907772	1.07757e+06	1.48715e+06	1.00214e+06	729554	1.31025e+06	748564
382	60.0448	13.6168	1.00266e+07	1.03633e+07	1.03455e+07	1.0547e+07	1.05779e+07	1.03443e+07	1.04758e+07	1.03438e+07	1.04716e+07	1.05427e+07	1.03993e+07	1.03587e+07	1.03998e+07	1.04201e+07	1.06985e+07	1.04681e+07	1.01095e+07	9.99983e+06	1.04469e+07	1.05041e+07	1.05997e+07	1.03232e+07	1.03049e+07	1.06447e+07	1.0344e+07
383	373.274	11.3855	1.58597e+06	2.13682e+06	2.18609e+06	1.34947e+06	2.41534e+06	857290	460526	657666	2.12942e+06	2.09116e+06	529854	138675	388457	1.70615e+06	2.38333e+06	3.66137e+06	978694	589447	2.25056e+06	1.09706e+06	1.62789e+06	1.42079e+06	1.46513e+06	1.51533e+06	1.59207e+06
384	132.102	1.89973	6.75912e+07	8.18153e+07	5.6585e+07	1.89427e+07	9.40439e+07	9.79071e+07	3.2817e+07	3.43113e+07	6.88958e+07	8.75135e+07	3.80244e+07	2.57286e+07	5.01832e+07	3.98864e+07	6.20318e+07	2.53328e+07	6.57346e+07	4.11873e+07	7.83055e+07	3.81472e+07	6.24755e+07	5.69063e+07	6.28984e+07	6.38419e+07	6.46169e+07
388	60.0449	6.1918	7.52596e+06	8.84162e+06	7.37092e+06	5.91746e+06	6.68887e+06	4.83448e+06	8.05526e+06	9.07001e+06	7.1167e+06	6.65249e+06	4.9868e+06	4.34719e+06	4.07488e+06	4.75936e+06	4.80221e+06	7.2245e+06	4.62736e+06	5.25688e+06	5.11961e+06	4.42338e+06	5.78979e+06	5.57992e+06	5.30675e+06	5.23409e+06	5.14697e+06
389	74.0604	14.1717	9.9018e+06	9.76069e+06	9.33327e+06	9.18055e+06	9.03982e+06	9.65777e+06	1.05349e+07	9.72184e+06	9.77776e+06	9.38013e+06	9.27539e+06	9.61106e+06	9.53756e+06	9.52596e+06	8.9221e+06	9.74126e+06	9.72563e+06	9.32139e+06	9.62448e+06	9.63022e+06	1.00621e+07	9.72619e+06	8.86557e+06	9.61622e+06	9.47701e+06
391	260.053	0.961702	393443	1.886e+06	194893	300105	418101	371066	53207.2	341723	129465	34204.3	99562.9	84333.1	131129	118156	173238	499112	130609	652407	110430	120115	406233	338351	350337	379209	361209
392	187.144	5.51728	41738.9	108033	3.40911e+06	14227.7	1.56386e+06	79684.6	36596.6	45761.9	468244	512398	35578.7	31235.7	45964.1	20827.8	34596.5	1.37316e+06	32407.3	31872	87650.8	49249.5	303922	291505	302059	290166	304570
393	74.0968	14.4187	6.717e+06	6.75748e+06	9.32629e+06	5.80683e+06	6.86657e+06	6.61793e+06	6.61027e+06	6.74703e+06	8.76939e+06	6.11837e+06	6.60968e+06	7.17649e+06	7.55436e+06	7.03669e+06	5.80318e+06	6.77116e+06	5.76509e+06	6.72364e+06	1.12517e+07	7.63742e+06	6.64673e+06	1.09689e+07	5.44595e+06	6.97404e+06	6.99909e+06
395	123.602	1.44238	142238	163580	173601	148412	144645	1.37333e+06	207621	255668	98118.9	124208	1.21844e+06	937132	996492	1.32432e+06	855110	214726	1.03736e+06	1.16068e+06	1.1829e+06	1.19265e+06	672726	749080	687913	811460	625068
397	335.237	9.94137	27681.5	129637	59137	17500	189374	20556.1	1.10769e+06	2.56642e+06	57132.7	16984.4	2.10124e+06	307628	203630	7059.79	9471.54	53067.8	4682.7	812025	10154.4	105733	486353	494925	425075	457043	496716
401	85.0764	11.573	8.73594e+06	9.21388e+06	8.82186e+06	7.96814e+06	8.75278e+06	1.02961e+07	8.42933e+06	9.06916e+06	9.53503e+06	9.42447e+06	8.63265e+06	8.8074e+06	9.20214e+06	8.28209e+06	9.57595e+06	1.05319e+07	9.11595e+06	8.09743e+06	8.757e+06	8.63068e+06	9.95722e+06	9.38081e+06	1.00678e+07	9.51894e+06	9.85826e+06
403	75.0444	3.39021	1.28423e+06	2.58433e+06	2.61692e+06	3.57009e+06	1.4943e+06	2.93255e+06	2.17096e+06	1.00337e+06	3.96329e+06	4.42078e+06	3.4395e+06	4.092e+06	2.37509e+06	3.58224e+06	2.80683e+06	2.36885e+06	2.35977e+06	1.19281e+06	2.60105e+06	3.31412e+06	2.99943e+06	2.83188e+06	2.64492e+06	2.79465e+06	2.69554e+06
404	200.044	0.91139	340778	1.51567e+06	113299	662101	119342	138733	387587	478194	127611	165340	58585.8	69585	23077.6	83524.8	14578.9	246983	41034.3	120612	26915.7	70017.2	201260	165565	189075	186166	190026
405	229.155	2.08826	677930	349792	132666	1.78534e+06	35328.2	2.70189e+06	574097	2.9193e+06	963116	1.76145e+06	914784	225593	31602.2	1.01821e+07	58041.4	44372.9	371733	638164	4.08591e+06	2.97787e+06	2.02537e+06	1.93925e+06	1.97979e+06	1.91201e+06	2.00158e+06
406	215.139	4.34529	7.13432e+06	8.24055e+06	3.05198e+06	1.59339e+06	4.73634e+06	6.32217e+06	3.51486e+06	3.76323e+06	697588	257500	2.65656e+06	2.06668e+06	1.27646e+06	2.60071e+06	1.64707e+06	1.40081e+06	5.11981e+06	3.89176e+06	5.18291e+06	1.82112e+06	3.51248e+06	3.81153e+06	3.7764e+06	3.99871e+06	4.11018e+06
407	81.0451	14.6139	8.61536e+06	9.27138e+06	9.09071e+06	8.89561e+06	8.95411e+06	9.33673e+06	8.4223e+06	8.77239e+06	8.95515e+06	9.10292e+06	8.22187e+06	8.94382e+06	8.664e+06	9.27343e+06	9.02679e+06	9.43357e+06	8.29466e+06	8.00968e+06	8.37068e+06	8.71396e+06	8.1561e+06	8.80399e+06	8.7864e+06	1.01549e+07	9.53035e+06
408	175.108	1.95589	2.25077e+06	1.812e+06	599634	1.05154e+06	1.50589e+06	2.15473e+06	1.44967e+06	1.4665e+06	524338	434157	1.39648e+06	902133	764181	1.03141e+06	1.42685e+06	470877	1.77502e+06	2.9679e+06	1.76735e+06	948591	1.40681e+06	1.43441e+06	1.57391e+06	1.47902e+06	1.54564e+06
410	265.112	0.85877	1.73663e+06	120591	1.23724e+06	1.83513e+06	1.25305e+06	121636	1.70525e+06	1.17875e+06	1.38033e+06	1.53989e+06	542909	573994	557824	125295	640377	1.07622e+06	280853	432371	520772	557613	829205	840127	762398	866781	864977
411	219.134	1.98533	3.38221e+06	2.90881e+06	229594	1.33125e+06	878542	2.83438e+06	2.85937e+06	3.0449e+06	515652	487592	2.34624e+06	1.4883e+06	1.14223e+06	1.79129e+06	2.1373e+06	151003	3.45472e+06	3.58067e+06	2.94831e+06	1.08906e+06	2.05668e+06	2.02444e+06	2.21174e+06	2.1152e+06	2.1872e+06
412	339.268	11.3708	2.9129e+06	2.82989e+06	1.08974e+06	1.29235e+06	874949	1.07187e+06	66417	50829.7	2.32256e+06	1.28648e+06	51399.8	26687.3	128974	1.70049e+06	2.03773e+06	1.69291e+06	545994	515230	1.36259e+06	497137	1.2257e+06	1.14262e+06	1.1704e+06	1.19262e+06	1.3027e+06
413	373.171	1.43656	910963	465554	447880	753585	486270	966109	1.15362e+06	910745	390511	341529	2.3297e+06	1.57063e+06	650207	1.49173e+06	297365	643333	728665	2.17288e+06	1.91903e+06	1.26888e+06	990004	996301	1.03642e+06	955534	948674
415	219.134	1.44238	1.80761e+06	777638	891569	995633	707355	1.66711e+06	1.51943e+06	1.46011e+06	674396	588298	1.84631e+06	1.62016e+06	307904	1.23668e+06	219496	670148	624184	2.20141e+06	2.33905e+06	1.44547e+06	1.31709e+06	1.16126e+06	1.15154e+06	1.12357e+06	1.06226e+06
416	110.072	13.6809	8.13212e+06	9.10266e+06	9.13322e+06	8.55778e+06	8.588e+06	9.82898e+06	8.09536e+06	8.4756e+06	8.91039e+06	8.47585e+06	8.53938e+06	8.63615e+06	9.00585e+06	9.14745e+06	9.31288e+06	1.02232e+07	8.03478e+06	7.93779e+06	9.37672e+06	9.05445e+06	8.85245e+06	9.67587e+06	8.96381e+06	8.60134e+06	8.97791e+06
418	149.1	1.47812	1.72252e+06	248920	1.00125e+06	1.76838e+06	767216	2.19091e+06	1.20689e+06	1.39257e+06	696656	1.2764e+06	2.81514e+06	3.56539e+06	1.66015e+06	2.54262e+06	1.25272e+06	477413	899750	2.948e+06	1.78282e+06	2.47386e+06	1.69936e+06	1.71111e+06	1.59995e+06	1.65867e+06	1.77044e+06
419	233.15	4.49706	2.11232e+06	2.28923e+06	132359	873343	795595	2.42698e+06	2.34718e+06	1.76391e+06	256013	297032	1.64369e+06	877577	783212	1.04092e+06	1.35406e+06	82892.6	2.73225e+06	1.98599e+06	2.39734e+06	615870	1.46308e+06	1.48833e+06	1.58416e+06	1.61316e+06	1.59331e+06
421	184.986	15.5188	822423	763289	737434	630764	417345	745405	927854	1.01288e+06	755154	790318	500710	820185	693385	851454	640369	702553	751514	648803	735672	809716	795231	832356	584600	840311	446954
422	156.077	0.885056	2.19063e+06	3.32297e+06	2.98954e+06	423552	2.16482e+06	1.42635e+06	1.13878e+06	1.23769e+06	2.08246e+06	1.79499e+06	821402	559981	1.47236e+06	829647	2.21768e+06	911090	1.83757e+06	1.15899e+06	1.29885e+06	613474	1.52503e+06	1.55342e+06	1.55845e+06	1.64849e+06	1.56562e+06
423	203.139	1.43656	120297	225116	686099	428434	355204	300923	691211	167024	412019	325750	1.43026e+06	1.02161e+06	593737	662047	922537	496437	851465	256698	1.05628e+06	821207	605804	643044	623419	623537	537658
425	60.0448	13.9003	9.7881e+06	9.94446e+06	9.34673e+06	9.96023e+06	9.9943e+06	9.96122e+06	9.99642e+06	9.60234e+06	1.02185e+07	1.01723e+07	9.3743e+06	1.01106e+07	9.95405e+06	1.00402e+07	9.7847e+06	1.01977e+07	9.34371e+06	9.42756e+06	1.0044e+07	9.82785e+06	9.56049e+06	9.44747e+06	9.50523e+06	1.03577e+07	1.00771e+07
427	133.597	0.939146	246440	321655	196409	193150	222953	1.18527e+06	320365	350002	150476	188322	1.28785e+06	1.05437e+06	1.40245e+06	1.504e+06	1.14007e+06	275874	1.80263e+06	1.09695e+06	1.20719e+06	959794	800364	811220	777597	808134	780441
429	83.0608	10.6788	9.26554e+06	9.27902e+06	8.37733e+06	8.6372e+06	9.18601e+06	9.68651e+06	9.97873e+06	1.00788e+07	9.23274e+06	9.26591e+06	9.63057e+06	9.42095e+06	8.90248e+06	8.84681e+06	8.75304e+06	1.02238e+07	9.45673e+06	9.1526e+06	8.84926e+06	8.37504e+06	9.82856e+06	8.94182e+06	1.0112e+07	9.46141e+06	9.53922e+06
434	74.0603	15.3709	7.81244e+06	7.36602e+06	7.85671e+06	7.58086e+06	7.59232e+06	7.89471e+06	8.37434e+06	7.90255e+06	8.19418e+06	7.76373e+06	7.71936e+06	7.97664e+06	7.35819e+06	7.84175e+06	7.28808e+06	8.03276e+06	7.75595e+06	7.5728e+06	7.52563e+06	7.76318e+06	7.97681e+06	7.68076e+06	7.63756e+06	7.60779e+06	7.4499e+06
435	130.065	4.71597	602799	3.03787e+06	3.5668e+06	417039	1.19935e+06	2.82924e+06	138680	229436	899774	331783	374666	3.6779e+06	1.27695e+06	705136	710432	1.15337e+06	52610.6	2.83423e+06	384238	725244	1.18101e+06	1.17145e+06	1.17141e+06	1.25933e+06	1.27191e+06
437	83.0606	10.3792	7.7485e+06	7.7288e+06	6.71186e+06	7.56763e+06	7.93318e+06	7.76588e+06	8.41763e+06	9.34788e+06	7.92339e+06	7.50001e+06	8.33014e+06	8.30358e+06	7.62082e+06	7.07949e+06	7.98796e+06	8.23035e+06	7.62542e+06	8.08791e+06	7.10757e+06	7.18418e+06	8.61143e+06	7.63751e+06	8.84315e+06	8.41967e+06	8.27009e+06
438	179.093	15.5398	1.43608e+06	1.63763e+06	1.63094e+06	1.42364e+06	1.21255e+06	1.59942e+06	1.82186e+06	1.80727e+06	1.42281e+06	1.5981e+06	1.37739e+06	1.59428e+06	1.51408e+06	1.4729e+06	1.44477e+06	1.41579e+06	1.84542e+06	1.44538e+06	1.58136e+06	1.4785e+06	1.49863e+06	1.49079e+06	1.52064e+06	1.82642e+06	1.69935e+06
439	74.0604	13.7115	8.92779e+06	8.92049e+06	9.34152e+06	8.84062e+06	9.25622e+06	8.9247e+06	9.4972e+06	9.84783e+06	9.13171e+06	8.88075e+06	9.07264e+06	8.83495e+06	8.60977e+06	8.74955e+06	8.77578e+06	8.93283e+06	9.34069e+06	8.80416e+06	9.14557e+06	9.48638e+06	9.45884e+06	8.89848e+06	8.92357e+06	8.71934e+06	8.86957e+06
440	204.087	1.86948	1.27072e+06	3.6049e+06	399213	597294	556294	678848	355833	1.18105e+06	505463	385572	215114	177366	300550	220199	381269	727909	383174	1.64467e+06	300142	216192	962486	1.05207e+06	1.07838e+06	1.00841e+06	1.06857e+06
441	121.054	5.12606	2.54782e+06	96446.6	43901.8	26609.8	113787	117363	360409	1.80041e+06	102104	32917	41260.1	38234.2	43684.7	46089.2	30579.7	14347.5	56358.2	309206	46219	51544.1	287983	257783	240769	239829	238565
442	137.046	1.80984	1.34022e+06	4.00426e+06	5.9245e+06	2.41578e+06	4.37669e+06	3.82915e+06	2.02398e+06	1.14941e+06	3.86482e+06	3.07823e+06	3.14777e+06	2.68783e+06	3.04122e+06	3.35659e+06	3.87042e+06	5.17396e+06	3.37942e+06	2.33271e+06	2.95335e+06	3.0161e+06	3.48774e+06	4.30352e+06	4.19493e+06	4.18518e+06	4.36396e+06
444	229.155	1.08265	169789	73063.9	29496.8	373193	2466.1	632793	135140	599836	193682	402479	225019	62784.5	0	2.43005e+06	4071.22	1310.49	83989.9	136886	925491	597318	459829	387786	382655	375524	385355
445	458.856	0.772919	1.31393e+06	1.11842e+06	1.48387e+06	1.59919e+06	1.86055e+06	895218	1.66989e+06	1.53256e+06	1.71251e+06	1.56132e+06	1.1778e+06	1.08178e+06	1.27325e+06	1.0783e+06	973692	1.78477e+06	1.02671e+06	1.08905e+06	1.13392e+06	1.42895e+06	1.29882e+06	1.5438e+06	1.46618e+06	1.31497e+06	1.43298e+06
446	58.0656	13.0588	8.80174e+06	8.83882e+06	8.53109e+06	8.20802e+06	8.41444e+06	8.94739e+06	9.47929e+06	9.4791e+06	8.67483e+06	8.38934e+06	8.83393e+06	8.8639e+06	8.74592e+06	8.58748e+06	8.31182e+06	9.05719e+06	9.06189e+06	8.75441e+06	8.72207e+06	8.81004e+06	9.5512e+06	8.51581e+06	8.66007e+06	8.4689e+06	8.57448e+06
447	74.0604	14.4329	9.18533e+06	9.64083e+06	9.20903e+06	9.55741e+06	8.79305e+06	8.99787e+06	9.63458e+06	9.51388e+06	9.13579e+06	8.95115e+06	9.74872e+06	9.1487e+06	9.49118e+06	8.87758e+06	9.44429e+06	9.12639e+06	1.01118e+07	9.66128e+06	9.66165e+06	9.00646e+06	1.02833e+07	8.88911e+06	8.96185e+06	8.87619e+06	8.75776e+06
448	147.113	1.06976	1.49129e+07	7.92157e+06	7.34387e+06	3.30156e+06	8.757e+06	9.40871e+06	1.25391e+07	9.36749e+06	6.54606e+06	5.53052e+06	8.18192e+06	6.6177e+06	8.94565e+06	9.16778e+06	1.07497e+07	4.7352e+06	1.32176e+07	1.08083e+07	1.16795e+07	6.5051e+06	9.9234e+06	9.26988e+06	9.12823e+06	9.28492e+06	8.73736e+06
449	60.0448	14.7079	8.78153e+06	9.27219e+06	8.47062e+06	9.02024e+06	8.95591e+06	9.18466e+06	8.8804e+06	8.4238e+06	9.18036e+06	9.01043e+06	8.51901e+06	8.79637e+06	9.07014e+06	9.27989e+06	8.84443e+06	9.26972e+06	8.2247e+06	8.35842e+06	9.12741e+06	9.03245e+06	8.34471e+06	8.73033e+06	8.83966e+06	8.84153e+06	8.6452e+06
450	87.0919	14.996	7.62885e+06	9.47456e+06	8.01672e+06	7.72339e+06	7.54242e+06	7.14421e+06	7.23661e+06	7.8307e+06	8.51945e+06	6.2417e+06	8.45701e+06	7.65508e+06	9.07059e+06	7.42117e+06	7.20182e+06	7.05688e+06	7.54643e+06	8.88324e+06	9.11096e+06	7.92623e+06	8.45934e+06	8.20675e+06	7.12451e+06	6.27947e+06	6.08368e+06
451	236.128	9.36346	720256	167594	1.30602e+06	503680	587274	1.58368e+06	428458	231966	691452	381958	1.4465e+06	1.16513e+06	1.92617e+06	997474	749403	133964	679833	523630	1.93091e+06	1.86661e+06	931019	897945	968182	827525	886281
452	76.0396	0.887615	3.60413e+06	3.1213e+06	3.0687e+06	1.68905e+06	3.7358e+06	2.4241e+06	2.17789e+06	1.67905e+06	3.09139e+06	2.67047e+06	2.62035e+06	1.88526e+06	2.61467e+06	2.27708e+06	3.51012e+06	2.41084e+06	3.24028e+06	2.04582e+06	3.199e+06	2.00895e+06	2.63543e+06	2.65633e+06	2.66507e+06	2.73607e+06	2.7594e+06
454	60.0448	14.2546	8.66939e+06	8.86375e+06	9.26171e+06	9.80676e+06	9.92688e+06	8.81561e+06	8.77811e+06	9.11358e+06	8.98618e+06	8.97806e+06	9.11298e+06	8.74394e+06	8.90477e+06	9.03421e+06	8.82705e+06	9.08561e+06	8.85075e+06	9.20028e+06	8.9864e+06	9.6277e+06	8.86799e+06	8.85645e+06	9.47213e+06	9.12118e+06	8.99667e+06
456	124.087	13.4572	8.18394e+06	8.607e+06	8.1225e+06	9.18238e+06	9.0635e+06	8.48689e+06	8.60674e+06	8.23007e+06	8.74429e+06	9.16925e+06	8.59865e+06	8.80479e+06	8.56187e+06	8.67979e+06	8.86523e+06	9.3203e+06	8.55782e+06	8.29791e+06	9.04129e+06	8.7095e+06	8.5082e+06	9.0265e+06	8.54369e+06	8.96236e+06	8.88071e+06
457	267.159	10.2693	1.55116e+06	1.92016e+06	533803	1.20312e+06	527821	2.03508e+06	1.37795e+06	820331	955456	1.59019e+06	398640	346029	106959	1.15966e+06	412328	902435	608353	391717	912720	234294	937129	925330	779547	921736	868644
458	74.0604	0.91139	2.59794e+06	3.27287e+06	2.89103e+06	1.42091e+06	3.18079e+06	2.32018e+06	2.25728e+06	1.86645e+06	2.16894e+06	2.12358e+06	2.14752e+06	1.50769e+06	2.15037e+06	1.99463e+06	2.43559e+06	1.9026e+06	2.71251e+06	1.74641e+06	2.55863e+06	1.44172e+06	2.31579e+06	2.36148e+06	2.1815e+06	2.40441e+06	2.33601e+06
459	315.166	1.43656	532939	300104	857522	700971	1.00773e+06	978314	920595	733415	441866	450833	1.64861e+06	1.79127e+06	905033	1.23479e+06	370287	583452	541504	1.43153e+06	1.60615e+06	1.49333e+06	950178	967550	976453	921259	914266
460	97.0763	13.3813	5.74965e+06	6.13794e+06	5.80392e+06	6.19556e+06	6.31415e+06	6.33395e+06	6.27027e+06	5.98241e+06	6.14271e+06	5.97862e+06	5.88685e+06	6.12783e+06	6.0677e+06	5.64645e+06	6.36584e+06	6.12237e+06	6.12878e+06	5.46886e+06	6.43599e+06	6.0576e+06	6.40135e+06	5.75855e+06	6.16324e+06	6.22622e+06	6.38224e+06
461	173.042	0.972769	449387	975575	392296	2.09615e+06	179430	552842	344536	399591	221049	489285	409816	415611	210149	180981	373811	799937	131279	492686	241681	665650	536550	510449	467452	506222	470201
463	87.092	15.387	5.23413e+06	6.1274e+06	5.56358e+06	5.14389e+06	5.82373e+06	4.63665e+06	5.30222e+06	5.43941e+06	6.19806e+06	4.55981e+06	5.97396e+06	5.38824e+06	6.1079e+06	5.58815e+06	4.22324e+06	5.19339e+06	5.14349e+06	6.24791e+06	6.45056e+06	5.67796e+06	5.41643e+06	5.99379e+06	4.85909e+06	4.31119e+06	4.36384e+06
464	98.5123	15.5262	1.54721e+06	1.23648e+06	1.38277e+06	848471	819478	1.05872e+06	1.85206e+06	1.99687e+06	1.01422e+06	1.16498e+06	1.38362e+06	1.38726e+06	1.16683e+06	930216	930523	965435	1.75609e+06	1.49146e+06	956637	1.04955e+06	1.80265e+06	1.16909e+06	811162	1.24711e+06	780678
465	97.0763	13.6561	7.94153e+06	8.39017e+06	8.33597e+06	8.34812e+06	8.50347e+06	9.17173e+06	8.33408e+06	8.51619e+06	8.31789e+06	8.07417e+06	8.31957e+06	8.14806e+06	8.18531e+06	8.55608e+06	8.68099e+06	8.86985e+06	8.24714e+06	7.86036e+06	8.63068e+06	8.66343e+06	8.77174e+06	8.62281e+06	8.47426e+06	8.1811e+06	8.59799e+06
468	70.013	1.0547	1.45997e+07	1.38137e+07	1.80257e+07	2.02064e+07	1.26202e+07	1.94458e+07	2.45403e+07	2.60411e+07	1.78467e+07	1.74472e+07	2.63585e+07	3.12762e+07	1.79572e+07	3.0657e+07	1.91984e+07	1.27632e+07	2.0268e+07	3.28483e+07	2.0605e+07	2.19764e+07	2.84138e+07	2.12642e+07	2.26781e+07	1.90681e+07	1.89391e+07
469	152.057	1.34028	1.55824e+06	4.04089e+06	76804.1	6285.72	1.08155e+06	676474	722098	947641	3082.94	22711	26561.9	19460.6	13849.4	30242	21310.4	12747.4	1.62707e+06	2.14384e+06	303626	18925.8	184709	142058	139722	142060	133377
470	60.0448	15.077	8.20295e+06	8.51933e+06	8.27987e+06	8.37183e+06	8.26352e+06	8.38213e+06	8.26851e+06	7.66797e+06	8.42034e+06	8.57622e+06	7.76025e+06	8.49818e+06	7.95014e+06	8.73165e+06	8.16458e+06	8.52942e+06	7.98248e+06	7.95313e+06	7.95377e+06	8.55509e+06	8.05737e+06	8.38643e+06	8.0542e+06	8.31168e+06	7.88841e+06
471	203.103	1.06337	2.01209e+06	2.29e+06	819667	736744	1.24081e+06	1.67124e+06	1.15933e+06	1.67138e+06	890031	803367	1.16678e+06	924277	865808	966792	1.01693e+06	500555	1.25817e+06	1.739e+06	1.69003e+06	1.0739e+06	1.313e+06	1.35863e+06	1.35225e+06	1.54804e+06	1.52609e+06
472	286.14	1.6103	559298	243783	858176	863590	822155	1.63258e+06	644854	439552	755223	690837	1.74037e+06	1.46871e+06	2.34809e+06	1.7022e+06	1.80813e+06	652017	1.54893e+06	1.10542e+06	1.81568e+06	1.50476e+06	1.236e+06	1.23796e+06	1.13941e+06	1.29119e+06	1.25093e+06
473	87.0919	14.3654	7.68143e+06	8.54668e+06	7.37721e+06	7.19841e+06	8.3353e+06	7.40053e+06	7.76041e+06	7.75474e+06	8.57923e+06	6.87338e+06	7.42724e+06	8.01148e+06	8.01299e+06	7.60781e+06	7.2315e+06	7.22637e+06	7.10211e+06	7.24239e+06	8.39181e+06	8.0756e+06	8.08546e+06	8.14314e+06	7.33602e+06	7.03386e+06	6.88431e+06
474	296.161	5.95252	785310	287629	445491	671605	503187	1.5442e+06	848141	744791	542263	601365	1.95967e+06	1.50635e+06	1.33369e+06	1.6733e+06	1.24531e+06	475478	1.62338e+06	1.54485e+06	1.60448e+06	1.47392e+06	1.14385e+06	1.12554e+06	1.12835e+06	1.11499e+06	1.05672e+06
475	86.0968	1.89973	4.22597e+07	4.96816e+07	3.77971e+07	1.2353e+07	5.4746e+07	6.21791e+07	2.12064e+07	2.26811e+07	4.27406e+07	5.24971e+07	2.50707e+07	1.74346e+07	2.91671e+07	2.65928e+07	3.79226e+07	1.67852e+07	3.9152e+07	2.79556e+07	4.81922e+07	2.44695e+07	3.75526e+07	3.59732e+07	4.11409e+07	4.0174e+07	4.10533e+07
476	60.0448	9.37294	6.78019e+06	7.41301e+06	7.3561e+06	7.38081e+06	7.28081e+06	6.40054e+06	8.69098e+06	8.50632e+06	7.76755e+06	6.86549e+06	6.81204e+06	6.83609e+06	6.0264e+06	6.15827e+06	6.4075e+06	6.92479e+06	5.79854e+06	6.81175e+06	6.41283e+06	6.46477e+06	6.98856e+06	7.03662e+06	6.96246e+06	6.21983e+06	6.52352e+06
478	72.0812	1.58504	1.54055e+07	1.48838e+07	1.23753e+07	6.04784e+06	1.30823e+07	1.5786e+07	8.62314e+06	7.96383e+06	1.42679e+07	1.51829e+07	1.01801e+07	9.07836e+06	1.04615e+07	9.49337e+06	9.56866e+06	4.33386e+06	8.08664e+06	9.80724e+06	1.32117e+07	9.7827e+06	1.06323e+07	1.26677e+07	1.15219e+07	1.30234e+07	1.14482e+07
479	204.134	1.90291	170256	282871	5.7824e+06	411266	320954	151793	396610	864109	739819	250604	124033	98495.6	575482	251436	106446	229449	218049	255474	293939	193072	515286	590800	575035	561618	592157
480	81.0451	13.9	7.0533e+06	7.56155e+06	6.98473e+06	7.67413e+06	7.29122e+06	7.63535e+06	7.2291e+06	6.6383e+06	7.50385e+06	7.88513e+06	6.78051e+06	7.55139e+06	7.62084e+06	7.28805e+06	7.62273e+06	7.42498e+06	6.91366e+06	6.51568e+06	7.37138e+06	6.91927e+06	6.83892e+06	7.08182e+06	7.24577e+06	8.34655e+06	8.11424e+06
481	189.124	4.74669	2.66794e+06	3.06505e+06	867082	1.48387e+06	1.94427e+06	2.91145e+06	2.11699e+06	1.67769e+06	910179	662649	1.81432e+06	1.38426e+06	965746	1.28049e+06	1.76822e+06	401951	2.10177e+06	2.194e+06	2.20384e+06	1.33684e+06	1.95748e+06	1.95751e+06	1.87957e+06	1.95936e+06	2.00965e+06
482	87.092	14.707	7.86105e+06	9.0919e+06	7.70028e+06	7.33549e+06	7.60703e+06	7.17565e+06	7.72105e+06	8.16592e+06	8.5264e+06	6.66393e+06	7.8072e+06	7.89627e+06	8.55966e+06	7.75655e+06	7.11042e+06	7.08737e+06	7.27011e+06	7.66987e+06	8.90314e+06	8.18929e+06	8.30347e+06	8.0439e+06	7.1693e+06	6.32951e+06	6.32469e+06
483	233.15	4.85163	2.47337e+06	1.50145e+06	79899	902660	355039	2.77893e+06	2.52463e+06	2.24313e+06	489404	342667	1.18848e+06	1.15493e+06	505806	1.19308e+06	1.01209e+06	47310.9	2.66801e+06	2.2278e+06	2.1187e+06	815084	1.37654e+06	1.39358e+06	1.27724e+06	1.33527e+06	1.30391e+06
484	389.268	10.3565	496044	1.37723e+06	542606	461575	757198	295877	3.50678e+06	6.04597e+06	498125	327752	4.85937e+06	790567	554697	409142	480837	790851	191250	1.7224e+06	298069	408239	1.39326e+06	1.33725e+06	1.39537e+06	1.28775e+06	1.43668e+06
485	166.098	15.4784	2.25868e+06	2.13604e+06	2.20141e+06	2.56994e+06	2.38903e+06	2.27035e+06	2.38311e+06	2.35708e+06	2.28112e+06	2.34991e+06	2.28887e+06	2.22638e+06	2.14858e+06	2.436e+06	2.35949e+06	2.2774e+06	2.3714e+06	2.32241e+06	2.25183e+06	2.29923e+06	2.33867e+06	2.11561e+06	2.41928e+06	2.51295e+06	2.40185e+06
486	60.0449	6.58003	7.04797e+06	8.24985e+06	6.57005e+06	5.1551e+06	6.38563e+06	4.60878e+06	7.10218e+06	7.91042e+06	5.13308e+06	5.30526e+06	4.72742e+06	4.14656e+06	4.18461e+06	3.99578e+06	3.54637e+06	6.08191e+06	5.43834e+06	5.34278e+06	4.27195e+06	3.85287e+06	5.64653e+06	4.81567e+06	4.98312e+06	4.62805e+06	4.66015e+06
489	339.176	0.986827	814639	2.05946e+06	88313.9	288403	201090	708915	191774	749010	167843	36056.4	168269	154919	143053	193958	94309.6	158665	198853	836587	186099	200121	446533	412681	431900	420239	469709
491	214.059	0.888466	209718	278565	1.04504e+06	114294	1.31803e+06	303769	68236.8	36277.7	161076	188001	168325	178070	379419	137948	526053	654703	171363	192473	268774	108589	286896	321566	328132	385525	337078
492	235.165	0.85698	35275.3	112863	135930	146411	34388.5	641553	53116.2	88687	366083	697531	1.60734e+06	495865	7073.27	53783.3	72158.4	36065.3	173481	51115.9	667556	1.02957e+06	385857	330455	280042	322656	316633
493	83.0607	15.5975	1.85093e+07	1.91034e+07	2.2115e+07	2.04509e+07	2.1006e+07	2.13042e+07	1.86758e+07	2.03305e+07	2.02334e+07	1.74547e+07	2.0811e+07	1.80852e+07	2.04622e+07	1.90516e+07	1.78836e+07	1.9605e+07	1.84089e+07	2.03572e+07	2.00626e+07	1.90262e+07	1.99733e+07	1.91057e+07	1.99405e+07	2.03789e+07	1.92879e+07
494	158.071	1.85945	592434	474914	560230	591878	661129	1.84011e+06	694800	637495	495839	492526	1.6554e+06	1.53285e+06	2.09671e+06	2.05612e+06	1.6208e+06	733726	2.20599e+06	1.47564e+06	1.61095e+06	1.43214e+06	1.22953e+06	1.33456e+06	1.17359e+06	1.20397e+06	1.21261e+06
496	126.136	1.07212	2.08221e+06	1.9829e+06	1.88365e+06	1.96094e+06	1.96839e+06	1.58038e+06	2.25382e+06	2.22924e+06	2.00836e+06	1.93224e+06	1.88894e+06	1.79723e+06	1.83053e+06	1.88086e+06	1.89341e+06	2.10954e+06	1.9788e+06	1.78459e+06	1.82235e+06	1.68333e+06	1.99739e+06	1.7781e+06	1.80643e+06	1.74603e+06	1.89792e+06
498	87.092	13.6561	6.93316e+06	7.47488e+06	7.10911e+06	7.55478e+06	8.44666e+06	7.98849e+06	6.41196e+06	7.29719e+06	7.67242e+06	7.26288e+06	7.0784e+06	7.08684e+06	7.51834e+06	7.483e+06	7.93107e+06	8.15561e+06	6.35623e+06	6.44666e+06	7.76171e+06	8.21867e+06	7.6878e+06	8.04079e+06	7.2926e+06	6.85924e+06	7.09552e+06
499	102.128	14.6196	7.7653e+06	7.58731e+06	7.86664e+06	8.08893e+06	8.0177e+06	7.95084e+06	8.03684e+06	8.29405e+06	7.50535e+06	7.65808e+06	7.56245e+06	7.36531e+06	7.2765e+06	7.98136e+06	7.42081e+06	7.59933e+06	7.4843e+06	8.0787e+06	7.70103e+06	7.93141e+06	7.64964e+06	7.35304e+06	7.99446e+06	7.01648e+06	7.85987e+06
500	102.128	14.251	7.56237e+06	7.23545e+06	8.03819e+06	7.28963e+06	7.91252e+06	7.51217e+06	7.70568e+06	7.79525e+06	7.37113e+06	7.5536e+06	7.3717e+06	7.3715e+06	7.21532e+06	7.58778e+06	7.10298e+06	7.32335e+06	7.6273e+06	7.61836e+06	7.27176e+06	8.01985e+06	7.59036e+06	7.95474e+06	7.45716e+06	7.38038e+06	7.27956e+06
507	102.128	14.9182	7.47594e+06	7.60843e+06	7.39745e+06	7.97692e+06	7.84395e+06	7.19902e+06	7.70174e+06	7.82399e+06	7.27124e+06	7.53644e+06	7.85858e+06	7.19858e+06	7.594e+06	7.48668e+06	7.85795e+06	7.52099e+06	7.97253e+06	8.23017e+06	7.9968e+06	7.4471e+06	7.86112e+06	7.28376e+06	7.64941e+06	7.30657e+06	7.3174e+06
509	202.144	9.26872	813315	229252	2.00896e+06	366302	1.00314e+06	2.02537e+06	628463	343212	406812	310759	830535	1.06316e+06	1.35759e+06	465136	190456	147966	127800	387960	863469	1.34436e+06	742288	759911	705939	678329	647138
510	58.0656	12.7397	7.64271e+06	7.2499e+06	7.06509e+06	7.04409e+06	7.42049e+06	7.30042e+06	8.24182e+06	7.848e+06	7.15837e+06	7.15378e+06	7.32063e+06	7.31894e+06	7.76419e+06	6.81593e+06	7.25363e+06	7.35813e+06	7.57995e+06	7.28442e+06	7.44463e+06	7.49804e+06	8.48954e+06	7.1502e+06	7.82081e+06	7.58795e+06	7.35882e+06
511	60.0448	9.03355	4.9909e+06	5.38321e+06	4.88226e+06	5.00114e+06	4.72705e+06	3.69847e+06	4.85877e+06	5.41988e+06	4.49945e+06	4.87191e+06	3.08186e+06	4.13803e+06	3.0733e+06	3.52518e+06	3.07184e+06	4.48178e+06	3.16682e+06	4.40203e+06	3.09204e+06	3.21323e+06	4.2347e+06	3.89085e+06	3.73175e+06	3.90892e+06	4.02078e+06
512	279.134	5.16753	1.9124e+06	1.99389e+06	1.14018e+06	315037	2.02075e+06	1.05553e+06	1.11511e+06	1.3596e+06	765395	653176	649204	383669	144975	535563	267270	479947	1.01391e+06	1.10718e+06	1.64024e+06	259990	994398	985791	946954	968827	948157
515	241.129	1.43656	507586	291510	259920	466429	240280	786419	645587	548400	125796	93344.1	1.24489e+06	890581	46203.5	1.23462e+06	63089	339045	573032	1.36925e+06	1.12553e+06	859177	603306	545044	571285	577354	518818
518	115.521	0.940461	426586	601178	767680	1.27934e+06	296965	760833	594642	626372	383895	559499	1.38992e+06	1.40597e+06	312564	1.15206e+06	580125	469982	372627	999021	666989	1.15602e+06	847159	753879	871624	777503	752852
519	125.581	1.67118	155886	151614	153614	242076	188066	1.379e+06	144085	145309	140533	131752	1.47276e+06	1.37972e+06	1.36425e+06	1.41356e+06	1.26773e+06	221950	1.92052e+06	1.19111e+06	1.51279e+06	1.30714e+06	844703	826157	838601	816289	877138
520	83.0607	9.95113	6.31293e+06	6.09428e+06	5.52986e+06	5.94574e+06	5.79716e+06	5.94727e+06	6.88152e+06	7.46879e+06	6.10638e+06	5.41348e+06	6.68029e+06	6.32814e+06	5.16857e+06	5.25678e+06	6.27326e+06	6.33999e+06	5.50115e+06	6.08696e+06	5.61913e+06	5.13862e+06	6.33345e+06	6.09412e+06	6.41211e+06	6.13483e+06	6.37023e+06
522	219.098	1.02715	1.06032e+06	298713	1.86771e+06	789485	1.8394e+06	1.5561e+06	1.58337e+06	1.39615e+06	1.22718e+06	1.39088e+06	1.42666e+06	1.66679e+06	1.60549e+06	1.00183e+06	1.32489e+06	1.03864e+06	1.54795e+06	1.69947e+06	1.36053e+06	1.56601e+06	1.43369e+06	1.34589e+06	1.36729e+06	1.46498e+06	1.3863e+06
523	74.0968	14.0689	5.37363e+06	5.40584e+06	6.89349e+06	4.30492e+06	5.76224e+06	5.45148e+06	5.34033e+06	5.01901e+06	7.15664e+06	4.71502e+06	5.28554e+06	5.14488e+06	6.30924e+06	4.93576e+06	4.98862e+06	5.65884e+06	4.61526e+06	5.63939e+06	8.51585e+06	5.65223e+06	5.76922e+06	8.04587e+06	4.34906e+06	6.0582e+06	5.4081e+06
526	230.187	1.66881	31404.7	162038	1.35428e+06	78762.9	1.66959e+06	250729	205661	143439	86014.1	142918	134025	505969	1.82017e+06	237021	1.51372e+06	1.14886e+06	632745	267654	387003	462230	541106	579517	533101	592477	571894
527	129.979	0.800753	1.57117e+06	1.65184e+06	1.61819e+06	1.74891e+06	1.4205e+06	1.68425e+06	1.74196e+06	1.72553e+06	1.37899e+06	1.33641e+06	1.926e+06	1.99927e+06	1.64354e+06	2.28058e+06	1.54651e+06	1.64359e+06	1.65068e+06	1.99277e+06	1.61007e+06	1.89693e+06	1.96926e+06	1.75927e+06	1.66128e+06	1.61498e+06	1.79437e+06
528	249.125	5.57599	13201.2	75885.8	87546.8	54390.8	99155.8	1.2673e+06	106266	32466.1	78125	156271	1.50878e+06	1.0711e+06	773021	1.77102e+06	121261	66046.1	2.08468e+06	1.24499e+06	1.15256e+06	624200	679167	709514	672742	662914	702929
529	102.128	15.1992	5.90425e+06	5.82404e+06	5.84034e+06	5.72291e+06	5.55306e+06	5.76793e+06	6.02287e+06	5.54046e+06	5.89475e+06	6.04399e+06	5.72142e+06	5.97736e+06	5.50933e+06	6.17132e+06	5.71218e+06	6.01695e+06	5.84477e+06	5.92162e+06	5.73965e+06	5.9332e+06	5.78939e+06	6.0887e+06	5.48187e+06	5.68111e+06	5.64325e+06
530	78.9993	15.5177	460047	478751	541950	221417	165882	448863	434530	568078	398532	442902	191656	525297	285237	510705	425702	499536	445471	260270	336087	569538	363680	311983	337377	534575	229309
531	134.06	7.99583	72024.7	60720.9	423650	282321	475703	236202	44573.1	40965.9	499793	454532	467029	1.19115e+06	1.07012e+06	1.11472e+06	1.25291e+06	2.16429e+06	662763	71279	744702	431469	609124	623715	614382	649276	675225
532	102.128	13.9756	7.65714e+06	7.44015e+06	7.24421e+06	7.22635e+06	7.3731e+06	7.33096e+06	8.05096e+06	7.52565e+06	7.5603e+06	7.48851e+06	7.24118e+06	7.47422e+06	7.03968e+06	7.34663e+06	7.03071e+06	7.67685e+06	7.18568e+06	7.40251e+06	7.55735e+06	7.88302e+06	7.25338e+06	7.68063e+06	6.94515e+06	7.57578e+06	7.62937e+06
534	214.13	0.962106	438828	48727.7	285288	198898	365336	88555.2	527780	487529	417573	424870	412528	1.03239e+06	127974	117349	104144	139184	1.16622e+06	1.54815e+06	681595	726306	475408	470662	476877	443138	447071
535	284.644	5.38679	17484.7	73131.3	96739.3	45810.8	92979	920678	157671	42198.6	64940.2	176883	2.08302e+06	1.98669e+06	1.15185e+06	1.51396e+06	98754.2	96119.8	1.92115e+06	1.85353e+06	1.33318e+06	827144	816741	769735	762146	750601	819234
536	279.159	9.96481	918834	1.71547e+06	670299	733376	578646	621042	1.10935e+06	803159	749038	599327	774889	570881	541438	1.14128e+06	795987	599921	712823	610683	688499	556720	812270	833326	807466	802206	781019
537	100.076	1.2545	1.01911e+07	8.97737e+06	8.4008e+06	8.80489e+06	5.98899e+06	8.1491e+06	9.42041e+06	9.95967e+06	6.9216e+06	6.95552e+06	9.62116e+06	1.2097e+07	6.91554e+06	8.21733e+06	6.54042e+06	4.90978e+06	5.64787e+06	1.11523e+07	9.58614e+06	1.24414e+07	8.84747e+06	7.86827e+06	7.86865e+06	8.36116e+06	8.08705e+06
538	233.15	1.89937	1.47003e+06	1.49701e+06	199510	540617	516348	1.42646e+06	925321	1.40323e+06	106306	53902.9	909224	780553	257190	864400	237626	74460.8	1.51419e+06	2.12127e+06	1.46102e+06	745221	1.02129e+06	863288	927712	861455	946517
539	90.9769	0.857276	524066	358654	17181.9	777935	45288.8	150782	118639	266432	77611.5	128449	37239.8	66130.4	82829.8	16496.9	78172.1	245668	46896.5	266672	54641.5	203094	136109	135528	135651	114492	123762
540	60.0449	7.03183	6.81851e+06	6.6627e+06	5.84809e+06	5.43459e+06	5.10569e+06	3.58408e+06	6.81216e+06	6.26859e+06	5.11892e+06	5.16153e+06	3.38337e+06	3.53272e+06	3.37822e+06	3.21633e+06	3.14517e+06	5.35286e+06	4.05815e+06	4.09108e+06	3.42962e+06	3.27592e+06	4.46166e+06	4.03468e+06	3.94281e+06	3.82068e+06	4.08141e+06
541	83.0149	0.796214	1.63138e+06	1.28442e+06	2.2274e+06	2.0365e+06	2.06527e+06	980049	2.32326e+06	1.9503e+06	1.94276e+06	2.00107e+06	1.15376e+06	1.1753e+06	1.33253e+06	1.18315e+06	1.29147e+06	1.91764e+06	1.26982e+06	1.26142e+06	1.12611e+06	1.43425e+06	1.61394e+06	1.57833e+06	1.60342e+06	1.57416e+06	1.54576e+06
548	373.273	9.25417	1.2229e+06	4.633e+06	1.01992e+06	1.4696e+06	1.05798e+06	1.30566e+06	9.28204e+06	1.78163e+07	4.73345e+06	1.09582e+06	5.65336e+06	1.66923e+06	1.06944e+06	1.27568e+06	1.08608e+06	914794	619447	1.01794e+06	1.55526e+06	1.84723e+06	2.86069e+06	2.75382e+06	2.96758e+06	2.67411e+06	2.86511e+06
550	290.98	1.9748	1.60685e+06	4628.61	15395.8	0	157898	0	0	905148	0	0	0	0	0	0	0	1164.84	0	3.5464e+06	0	0	325356	291943	297220	264704	296244
551	98.5122	11.8284	2.89355e+06	3.65986e+06	3.2562e+06	3.83898e+06	3.59173e+06	3.46656e+06	3.31662e+06	3.32442e+06	3.1192e+06	3.61332e+06	3.44582e+06	4.12678e+06	5.04207e+06	3.95492e+06	3.1088e+06	3.53291e+06	3.28238e+06	3.43412e+06	3.53329e+06	3.62366e+06	3.22888e+06	3.49745e+06	2.87927e+06	2.99447e+06	2.85802e+06
552	199.144	4.18474	277021	372467	785857	1.36263e+06	610354	996549	538950	325761	808678	974974	1.19884e+06	1.61731e+06	1.33702e+06	989153	985998	678994	765025	918663	1.61924e+06	2.27041e+06	1.09754e+06	925905	980128	962088	952882
553	74.0603	13.3351	7.32601e+06	7.38105e+06	6.89601e+06	7.42745e+06	6.95927e+06	7.29786e+06	7.82251e+06	7.37838e+06	7.56937e+06	7.37502e+06	7.11697e+06	7.46723e+06	7.32038e+06	6.94155e+06	7.22174e+06	7.2989e+06	7.34845e+06	6.97699e+06	7.70336e+06	7.17777e+06	7.19258e+06	7.44458e+06	7.38204e+06	7.48264e+06	7.38731e+06
554	189.123	4.44775	1.60609e+06	2.2353e+06	624488	1.05595e+06	1.55363e+06	1.89799e+06	1.65259e+06	1.05396e+06	454176	383774	1.32038e+06	823684	732061	908189	1.52066e+06	431458	1.63643e+06	1.79677e+06	1.6187e+06	795380	1.40038e+06	1.41268e+06	1.44236e+06	1.47477e+06	1.53347e+06
555	203.139	4.20179	707820	592598	429514	687418	722851	2.1834e+06	2.11279e+06	1.69853e+06	152090	184505	1.73712e+06	1.27041e+06	646400	933756	435931	71033.8	2.12769e+06	2.69731e+06	1.65565e+06	851542	1.3631e+06	1.43441e+06	1.32192e+06	1.45136e+06	1.46299e+06
556	187.09	1.02715	355947	94940.8	475080	321333	700270	819888	292104	323012	574432	622988	1.33778e+06	1.06448e+06	1.37005e+06	880927	655358	760997	645726	730422	1.137e+06	718486	742436	681515	659319	731086	691986
558	219.027	0.885056	420013	1.17958e+06	595801	686340	446014	238350	164157	307544	128612	249633	139105	265028	82379.5	128570	76049.6	744389	48813.7	395340	45482.5	172809	386749	354284	320719	351974	328019
559	111.092	15.4517	3.11734e+06	3.47745e+06	3.79998e+06	3.78882e+06	4.15788e+06	3.62143e+06	3.0961e+06	3.32701e+06	3.76798e+06	3.09855e+06	3.43174e+06	3.19578e+06	3.79547e+06	3.85292e+06	2.96884e+06	3.73139e+06	3.06448e+06	3.53034e+06	3.9843e+06	3.6281e+06	3.15851e+06	3.70285e+06	3.46772e+06	3.35838e+06	3.23889e+06
560	92.0372	15.5854	786037	913216	842699	1.55563e+06	1.78376e+06	1.01148e+06	924833	789651	1.60674e+06	1.07113e+06	1.19822e+06	892587	971191	992140	1.21811e+06	1.43668e+06	1.06944e+06	1.03968e+06	1.55727e+06	1.4473e+06	936849	805422	1.20504e+06	1.21504e+06	1.80591e+06
561	261.145	2.67483	977723	481288	387667	767036	878447	2.78405e+06	1.70619e+06	2.1108e+06	886172	837681	2.08819e+06	1.86754e+06	1.39134e+06	2.11272e+06	1.32494e+06	259009	3.14807e+06	3.03687e+06	3.41247e+06	1.50624e+06	1.83164e+06	1.58924e+06	1.54916e+06	1.40597e+06	1.46268e+06
564	263.139	6.73104	3.99281e+06	5.22212e+06	1.62311e+06	739871	2.89251e+06	2.91676e+06	2.64133e+06	3.58284e+06	1.35216e+06	1.14791e+06	1.59467e+06	971488	241168	1.32241e+06	584312	836198	2.7941e+06	2.50917e+06	3.63564e+06	699363	2.1874e+06	2.23342e+06	2.08428e+06	1.9578e+06	2.12796e+06
565	162.055	5.14518	248315	36964.4	1.75392e+06	745358	1.98484e+06	53734.2	371491	193216	316115	310462	84896.7	78357.7	97596.3	73119.3	367917	1.25754e+06	99423.1	61468.2	93705.1	89308.5	453428	415832	422088	407028	447894
566	88.0234	0.771243	1.74225e+06	1.75309e+06	1.76169e+06	1.92984e+06	1.32751e+06	1.8153e+06	1.82737e+06	2.24088e+06	1.39622e+06	1.59407e+06	1.81983e+06	2.07605e+06	1.70947e+06	1.89669e+06	1.78005e+06	1.44186e+06	1.83761e+06	2.29656e+06	1.60881e+06	1.72203e+06	1.96126e+06	1.62697e+06	2.06989e+06	1.7419e+06	1.67708e+06
568	408.311	11.3855	955293	1.23795e+06	1.37109e+06	835148	1.52196e+06	492769	48182.7	8529.87	1.32191e+06	1.32989e+06	15288.4	37856.1	174588	1.0699e+06	1.51492e+06	2.32491e+06	561881	261490	1.4537e+06	623221	888416	823040	827902	839322	900205
569	89.507	15.5262	839456	745877	898639	494202	389467	683411	1.03695e+06	1.22023e+06	579461	666578	667359	816167	688072	569568	593802	652016	932918	732296	594054	637854	973283	751601	483227	808726	406291
570	56.05	0.999026	1.67746e+06	1.3898e+06	1.44684e+06	1.29285e+06	1.20945e+06	1.47386e+06	1.64948e+06	1.54475e+06	1.28854e+06	1.18831e+06	1.60656e+06	1.66329e+06	1.37201e+06	1.26069e+06	1.19278e+06	880962	1.38565e+06	1.66486e+06	1.56404e+06	1.87361e+06	1.52789e+06	1.44655e+06	1.37941e+06	1.57253e+06	1.39393e+06
572	161.082	15.8959	6.39323e+06	4.55135e+06	5.835e+06	7.02408e+06	7.7385e+06	6.56505e+06	4.7687e+06	5.5867e+06	6.26747e+06	6.15892e+06	6.10473e+06	6.7626e+06	5.30839e+06	4.92898e+06	6.77196e+06	6.37441e+06	5.26486e+06	5.05349e+06	7.00454e+06	6.14431e+06	5.08779e+06	4.82685e+06	6.3474e+06	7.02503e+06	7.54753e+06
575	102.128	13.6864	6.56201e+06	6.61173e+06	7.05838e+06	6.58788e+06	7.07335e+06	6.72995e+06	6.86591e+06	7.38239e+06	6.80532e+06	6.90075e+06	7.08459e+06	6.73474e+06	6.48915e+06	6.6641e+06	6.82301e+06	6.847e+06	6.7073e+06	6.64865e+06	7.04697e+06	7.52061e+06	6.76476e+06	6.82155e+06	6.6446e+06	6.59143e+06	6.85269e+06
577	173.092	1.35134	4.43191e+06	2.16711e+06	1.19725e+06	2.73425e+06	1.81989e+06	3.65552e+06	1.79691e+06	1.9032e+06	2.17254e+06	1.37513e+06	3.25491e+06	3.04137e+06	1.67238e+06	2.4161e+06	2.58879e+06	864420	2.20985e+06	3.56198e+06	4.17075e+06	3.63241e+06	2.8522e+06	3.07386e+06	2.95981e+06	3.07667e+06	3.07701e+06
581	405.263	9.73892	305915	1.70446e+06	553045	444084	771820	252951	2.46495e+06	1.84632e+06	580740	429759	2.59607e+06	1.14183e+06	553662	347293	507242	881907	176499	459315	320275	393452	851429	840969	850054	846398	833759
583	186.076	1.49194	272171	1.73504e+06	208313	325325	245427	304539	206396	420246	238771	208793	165960	164215	194226	191769	231389	243045	226730	465759	177551	172262	325805	330418	327349	325879	321799
585	135.079	15.8959	6.06885e+06	4.69075e+06	5.68787e+06	5.94471e+06	6.57786e+06	5.86315e+06	4.7072e+06	5.34488e+06	5.35502e+06	5.50684e+06	5.7407e+06	6.21701e+06	5.40449e+06	4.99504e+06	6.26415e+06	5.50251e+06	5.35356e+06	5.09802e+06	5.57309e+06	5.14242e+06	5.14686e+06	5.10191e+06	6.1277e+06	6.19784e+06	6.82785e+06
586	111.092	13.6561	4.88176e+06	5.52274e+06	5.63852e+06	5.90783e+06	6.63043e+06	6.53817e+06	4.64529e+06	5.154e+06	5.54754e+06	5.54699e+06	5.14845e+06	5.39043e+06	5.62907e+06	6.06319e+06	6.55705e+06	6.63311e+06	4.64378e+06	4.74373e+06	6.11709e+06	6.23751e+06	5.41407e+06	6.15499e+06	5.80157e+06	5.64596e+06	5.65884e+06
596	67.5103	0.802085	1.43722e+06	1.74898e+06	1.69654e+06	1.76451e+06	1.32246e+06	1.55446e+06	1.61044e+06	2.01019e+06	1.33019e+06	1.31513e+06	1.9596e+06	2.08974e+06	1.51608e+06	1.87026e+06	1.56121e+06	1.22949e+06	1.84249e+06	1.98285e+06	1.40673e+06	1.61639e+06	1.75969e+06	1.58633e+06	1.81955e+06	1.66527e+06	1.56687e+06
597	111.092	14.996	5.48908e+06	6.59589e+06	6.18777e+06	6.66097e+06	6.48901e+06	6.17322e+06	5.26579e+06	5.62609e+06	6.2135e+06	5.28095e+06	6.27951e+06	5.74263e+06	6.83894e+06	6.36358e+06	6.36212e+06	6.56668e+06	5.46339e+06	6.59518e+06	6.83635e+06	6.26322e+06	6.10466e+06	6.43454e+06	5.79042e+06	5.6085e+06	5.18828e+06
598	452.336	10.3111	107827	369101	77348.4	108979	111921	117016	936434	1.94374e+06	73285.6	47558.6	1.55656e+06	220174	137579	54304	77715.1	112265	44567.9	796533	39113.7	135219	421098	387650	450526	513612	471065
599	132.081	9.31099	723798	3.38959e+06	2.83099e+06	594495	981489	3.99891e+06	217187	457435	770725	394721	892011	6.20402e+06	1.58026e+06	878890	680871	800621	93059.4	6.70523e+06	521910	1.13218e+06	1.72494e+06	1.53841e+06	1.96413e+06	1.62454e+06	1.56189e+06
600	159.149	2.43053	61818.2	51255.7	453399	83899	221117	566123	90298.4	35062.8	3.22291e+06	1.90841e+06	1.23974e+06	363331	173331	247617	977908	282986	1.23639e+06	48393.6	1.42004e+06	455086	673726	684556	647922	689146	669579
603	203.139	2.63459	660727	165648	114272	148445	154344	728087	765724	1.34857e+06	117405	82766.8	355300	453784	150052	320919	124328	29169.5	438794	1.91793e+06	409444	328090	585594	478879	399682	404458	425425
604	220.118	5.08125	658499	1.1063e+06	2.0814e+06	1.27884e+06	1.64823e+06	640118	523272	291757	1.87981e+06	1.32985e+06	697638	588503	563493	869664	864730	1.84092e+06	784034	420148	820044	638470	980448	960169	906611	939360	899994
605	111.092	14.1668	5.9183e+06	6.32743e+06	6.01882e+06	6.36684e+06	7.08208e+06	6.30578e+06	5.70249e+06	5.53545e+06	6.3292e+06	5.69941e+06	5.4325e+06	5.69971e+06	6.37606e+06	6.05262e+06	6.63518e+06	6.68893e+06	5.09474e+06	5.4983e+06	6.59491e+06	6.09519e+06	6.40084e+06	6.35612e+06	6.02224e+06	6.11735e+06	5.77456e+06
607	164.087	1.02715	283141	48091.7	413188	259823	635283	718974	183026	238196	471824	526919	1.04948e+06	878064	1.25145e+06	692067	600339	662770	451055	597481	883716	680253	618765	549463	515307	562116	527269
608	245.113	1.99098	916619	897384	845574	844851	943776	2.36939e+06	933966	817825	681687	590328	2.51055e+06	2.14693e+06	2.68754e+06	2.64909e+06	2.13595e+06	1.01129e+06	3.03856e+06	2.28094e+06	2.16987e+06	1.78056e+06	1.72547e+06	1.71359e+06	1.79208e+06	1.73467e+06	1.75972e+06
610	391.284	10.5601	3.04103e+06	6.22827e+06	3.5924e+06	3.87596e+06	3.72485e+06	3.01762e+06	7.07303e+06	1.25953e+07	5.36414e+06	4.09214e+06	1.18705e+07	2.64194e+06	2.26426e+06	4.60127e+06	4.70866e+06	5.55334e+06	2.20674e+06	7.1173e+06	4.75351e+06	3.10437e+06	4.8987e+06	5.36035e+06	4.95365e+06	5.20869e+06	5.25903e+06
611	81.0451	13.6206	5.56984e+06	6.23415e+06	5.87041e+06	6.56437e+06	6.13441e+06	5.9654e+06	5.91912e+06	5.74903e+06	5.87026e+06	6.31076e+06	5.59491e+06	6.0686e+06	6.06805e+06	6.22651e+06	6.59848e+06	6.14819e+06	6.00814e+06	5.60072e+06	5.89279e+06	5.95702e+06	5.85373e+06	6.03195e+06	6.22024e+06	6.68518e+06	6.54084e+06
613	373.172	1.04915	700994	278535	641686	513012	730297	1.18947e+06	682775	571303	654016	651616	2.11051e+06	1.82809e+06	1.28553e+06	1.19456e+06	629450	831331	861695	1.45331e+06	1.68783e+06	1.11223e+06	919960	929351	1.00096e+06	1.02551e+06	945970
614	98.5123	12.3155	2.69612e+06	3.61084e+06	3.29283e+06	3.81646e+06	3.08414e+06	2.95513e+06	3.02202e+06	2.87512e+06	2.94887e+06	3.18041e+06	2.97625e+06	3.34234e+06	3.55771e+06	3.12403e+06	4.10008e+06	3.25402e+06	2.99964e+06	3.97032e+06	3.06439e+06	3.31209e+06	2.92965e+06	3.10756e+06	2.37598e+06	2.69677e+06	2.39399e+06
616	173.129	4.36661	55539	717166	2.35713e+06	28395.9	2.15088e+06	112796	250467	165961	512201	586554	44077.6	74580	395392	54709.8	144082	1.02194e+06	82997.5	79719.3	102894	58506	409263	418395	397696	431352	463439
618	60.0449	8.22976	5.61847e+06	5.65989e+06	4.86849e+06	4.62525e+06	5.43034e+06	3.16032e+06	5.65446e+06	4.78751e+06	5.46288e+06	4.78671e+06	3.47843e+06	3.33116e+06	3.55365e+06	3.13113e+06	3.62887e+06	5.36623e+06	3.85923e+06	3.54683e+06	3.42962e+06	3.58999e+06	4.72093e+06	4.15129e+06	4.06078e+06	3.53706e+06	3.54027e+06
619	58.0656	12.4426	6.83253e+06	6.35731e+06	6.15757e+06	6.35226e+06	6.67878e+06	6.52824e+06	6.847e+06	7.00342e+06	6.42798e+06	6.50071e+06	6.46447e+06	6.5388e+06	6.26485e+06	6.02634e+06	6.36591e+06	6.69964e+06	6.79529e+06	6.34291e+06	6.27134e+06	6.246e+06	7.55463e+06	6.31716e+06	6.63909e+06	6.48641e+06	6.33206e+06
622	186.076	1.01202	673803	3.42277e+06	171257	292064	297084	759089	202988	939002	266927	87848.7	171785	144336	267468	232765	216082	266389	397161	878782	182994	190383	532711	523787	544382	545763	549718
624	134.097	5.4226	257121	1.99379e+06	1.84318e+06	156040	431973	1.15752e+06	66249.5	107039	251403	138935	177898	1.5576e+06	519885	351785	165231	370704	43918.9	1.91175e+06	163259	296529	599331	619326	612887	633195	633812
625	124.087	13.2024	6.01843e+06	6.25472e+06	6.3433e+06	7.08495e+06	6.69137e+06	6.5412e+06	6.11039e+06	6.26483e+06	6.24518e+06	6.49765e+06	6.2228e+06	6.23917e+06	6.61331e+06	6.50736e+06	6.81851e+06	6.66797e+06	6.23724e+06	6.23917e+06	6.40221e+06	6.52573e+06	6.34958e+06	6.19402e+06	6.59179e+06	6.81269e+06	6.86374e+06
626	60.0448	7.89684	5.49832e+06	5.06839e+06	5.09914e+06	4.96475e+06	5.68585e+06	3.25127e+06	6.10686e+06	4.96679e+06	5.51005e+06	5.40576e+06	3.56147e+06	3.27574e+06	3.2207e+06	3.14263e+06	3.1344e+06	5.43199e+06	3.72391e+06	3.70688e+06	3.10649e+06	3.36644e+06	4.62364e+06	4.17635e+06	3.71958e+06	3.55668e+06	3.47553e+06
627	110.072	13.406	5.96919e+06	6.82273e+06	6.47202e+06	6.44658e+06	6.69563e+06	6.92764e+06	6.14122e+06	6.1306e+06	6.78534e+06	6.33139e+06	6.23763e+06	6.64321e+06	6.93187e+06	6.38735e+06	6.86837e+06	6.93065e+06	6.02418e+06	5.96083e+06	7.30704e+06	6.55071e+06	6.50664e+06	6.68629e+06	6.73077e+06	6.7361e+06	6.85035e+06
631	83.0607	9.63221	4.59904e+06	4.6623e+06	3.9055e+06	4.25996e+06	4.80327e+06	4.90361e+06	5.01306e+06	5.31871e+06	4.37844e+06	4.63234e+06	4.79689e+06	4.28145e+06	3.76904e+06	4.14884e+06	4.55321e+06	4.67606e+06	3.96085e+06	4.25321e+06	4.11206e+06	3.96519e+06	4.78202e+06	4.50476e+06	5.17653e+06	4.69175e+06	4.79892e+06
632	253.128	5.91573	23714.5	28789.1	1.47149e+06	34557.3	98525.3	29468.6	50036.4	188077	81698.4	30738.7	20544.4	21981.7	77444	29004.7	29805.8	67552.1	23140.4	32454.2	25252.9	14609.6	93757	89272.6	81661	89319.1	85594
633	261.145	4.98549	1.51176e+06	218007	99694	384562	205838	1.26841e+06	1.13619e+06	1.23119e+06	458287	337079	1.04983e+06	713406	360849	1.23706e+06	520768	80398.4	1.81539e+06	1.26916e+06	1.29921e+06	462511	875496	772502	712407	744020	727965
635	175.119	1.67118	393805	245755	305495	383317	311438	1.19239e+06	567167	583051	257672	315427	1.25293e+06	1.14027e+06	1.19633e+06	1.25551e+06	905401	339939	1.46359e+06	1.15147e+06	1.17512e+06	1.05494e+06	775073	798583	735433	745972	771996
636	203.139	4.7385	402547	109575	215122	234965	275669	685993	1.06839e+06	966775	131177	138065	380488	468379	230922	343353	183371	35713.8	717014	1.68245e+06	470093	447804	635224	486512	451914	462883	453104
637	98.0658	0.884577	92797.8	31406.6	190585	85528.9	276743	698544	146698	99018	315016	390404	518803	653529	943736	557870	554203	288184	1.26521e+06	173548	626030	464725	452794	537014	451959	466177	418112
638	248.113	1.02152	197747	119521	259502	130162	157840	175308	218717	158577	78739	96585.2	160291	104985	425309	217911	228257	178393	1.21417e+06	372877	95401.7	287641	291409	230878	240163	212948	217270
640	219.134	4.36269	746615	294780	205960	499840	400389	1.25179e+06	1.36836e+06	1.13246e+06	226763	256486	875598	909746	464054	696564	319755	30852.8	1.27031e+06	2.13291e+06	967254	718018	1.01354e+06	962981	897939	889107	900184
641	221.15	0.82851	250479	729545	651886	183551	147766	1.53865e+06	363309	518188	777567	1.50043e+06	693154	545649	171498	1.02804e+06	814155	230073	223368	386412	245953	427699	706236	696791	603839	666191	680411
643	217.155	2.38568	512649	226945	1.84997e+06	168219	1.18867e+06	337898	895034	406203	307018	192480	662972	720785	363434	620980	782757	957691	928663	586254	1.094e+06	982067	687889	667023	664485	763693	690278
644	149.023	10.6003	2.73648e+06	2.49509e+06	2.52891e+06	2.69079e+06	2.53223e+06	2.42697e+06	2.5818e+06	2.60686e+06	2.67757e+06	2.61542e+06	2.63878e+06	2.61419e+06	2.34393e+06	2.55367e+06	2.56062e+06	2.60433e+06	2.24666e+06	2.57105e+06	2.58434e+06	2.50283e+06	2.36799e+06	2.50523e+06	2.48872e+06	2.4451e+06	2.44977e+06
646	235.013	0.941599	269568	290856	675100	993739	292233	629051	419642	339248	307953	544079	996694	1.02141e+06	282652	970417	597694	417483	337874	709753	606959	862386	616050	560107	607208	635852	588530
647	155.118	1.44793	103309	134511	113229	99191	104916	799453	125502	131535	71779.1	94303.2	805893	672696	687567	716868	616801	141943	886791	638820	702519	650710	436139	417061	456014	455107	440016
649	107.061	15.5666	1.33674e+06	1.36761e+06	1.44003e+06	1.89898e+06	2.08856e+06	1.56711e+06	1.4655e+06	1.32921e+06	2.02076e+06	1.5678e+06	1.64715e+06	1.46547e+06	1.51405e+06	1.54008e+06	1.55408e+06	1.78193e+06	1.49711e+06	1.56122e+06	1.79438e+06	1.84282e+06	1.49903e+06	1.41062e+06	1.66373e+06	1.66082e+06	2.06871e+06
653	228.146	1.42989	259013	34784.8	135165	72279.3	148640	38559.3	353748	290073	212522	226273	220786	579707	88305.6	72889.8	78221.7	62885.5	461120	1.08924e+06	294889	496764	279083	271534	269719	259257	232770
654	101.071	13.5462	5.75586e+06	5.92991e+06	6.04813e+06	6.18637e+06	6.26628e+06	6.2175e+06	5.95232e+06	6.18459e+06	5.96431e+06	6.03404e+06	6.19538e+06	6.02114e+06	6.0564e+06	6.27132e+06	5.95329e+06	6.35108e+06	5.89469e+06	5.89995e+06	6.18701e+06	6.26199e+06	6.21467e+06	6.25247e+06	6.20728e+06	5.75333e+06	5.9446e+06
655	355.234	1.44793	130990	141334	145485	129905	122315	901432	176023	173234	86538.1	106078	929155	801972	854915	818041	565385	148379	889004	796351	782596	751281	456332	504190	520570	519202	480601
656	60.0449	7.39645	5.6456e+06	6.14537e+06	5.30339e+06	5.14776e+06	5.30525e+06	3.22725e+06	6.49698e+06	6.06705e+06	4.74113e+06	4.6229e+06	2.8951e+06	3.02268e+06	3.17085e+06	2.76564e+06	2.72226e+06	4.5267e+06	3.16439e+06	3.43967e+06	3.12925e+06	2.83917e+06	3.76778e+06	3.51741e+06	3.20647e+06	3.53706e+06	3.48699e+06
658	74.0604	13.0588	6.36906e+06	6.43624e+06	6.2949e+06	6.37607e+06	6.3138e+06	6.62379e+06	6.7561e+06	6.65786e+06	6.60538e+06	6.40231e+06	6.4961e+06	6.51909e+06	6.37434e+06	6.57196e+06	6.30323e+06	6.51179e+06	6.73567e+06	6.45616e+06	6.58339e+06	6.45899e+06	6.56888e+06	6.40293e+06	6.24181e+06	6.43357e+06	6.43693e+06
659	111.092	13.3813	3.89491e+06	4.49466e+06	4.3308e+06	5.09076e+06	5.36307e+06	5.13104e+06	3.86347e+06	3.98063e+06	4.64045e+06	4.66567e+06	4.03266e+06	4.45261e+06	4.65954e+06	4.42361e+06	5.52824e+06	5.19611e+06	3.73511e+06	3.69905e+06	4.95609e+06	4.77124e+06	4.40061e+06	4.47032e+06	4.84955e+06	4.96242e+06	4.82851e+06
663	331.161	1.02454	690678	367339	731725	760599	839354	1.19985e+06	1.13325e+06	871423	549008	584761	2.11678e+06	2.11228e+06	1.19284e+06	1.6665e+06	739438	693840	1.18683e+06	1.86903e+06	1.77483e+06	1.45148e+06	1.10121e+06	1.13373e+06	1.09976e+06	1.13751e+06	1.10028e+06
665	99.0556	14.7079	5.69371e+06	5.99631e+06	5.63638e+06	5.97294e+06	5.97193e+06	6.07603e+06	5.8563e+06	5.4264e+06	6.12547e+06	5.98227e+06	5.5024e+06	5.91825e+06	6.0075e+06	6.11971e+06	5.92089e+06	6.26069e+06	5.4467e+06	5.32781e+06	6.09981e+06	5.92938e+06	5.38022e+06	5.73223e+06	5.72978e+06	6.03527e+06	5.91807e+06
668	152.054	1.44238	587784	883912	697952	331857	856584	896163	557121	523711	462414	514895	708839	466540	643630	566755	822455	362910	762213	468711	896180	366504	617767	628832	768753	780030	649383
669	84.0811	15.5163	1.57101e+06	1.47061e+06	1.38101e+06	1.37891e+06	1.42489e+06	1.41106e+06	1.56524e+06	1.53686e+06	1.38588e+06	1.50099e+06	1.34287e+06	1.36081e+06	1.45054e+06	1.40253e+06	1.19748e+06	1.35375e+06	1.4585e+06	1.47771e+06	1.36931e+06	1.36339e+06	1.33588e+06	1.60104e+06	1.30949e+06	1.34865e+06	1.20425e+06
670	202.109	15.591	942205	1.11554e+06	1.1143e+06	1.19056e+06	1.14243e+06	1.05252e+06	1.22508e+06	1.04589e+06	1.04956e+06	1.0862e+06	1.26113e+06	1.08489e+06	1.10121e+06	989559	1.08089e+06	1.0773e+06	1.22042e+06	1.15567e+06	1.22574e+06	1.02667e+06	1.13581e+06	1.01826e+06	1.1882e+06	1.08411e+06	1.3725e+06
671	319.19	10.3231	285637	1.3587e+06	635942	438610	436437	867015	412122	415113	1.39765e+06	544551	421711	552304	259319	669936	857658	813624	605404	150984	728165	397535	617053	630420	550844	628792	584477
672	187.126	9.96726	758536	442217	740277	644090	512622	660829	510427	1.27364e+06	522551	687442	882803	818337	758293	557469	677759	528405	403586	697890	407056	686009	671223	739604	660992	659148	652541
675	99.0555	13.802	5.6854e+06	6.06953e+06	5.50184e+06	5.95826e+06	5.87903e+06	6.06731e+06	5.90385e+06	5.53804e+06	6.14672e+06	6.21239e+06	5.52107e+06	5.96885e+06	5.58904e+06	5.74466e+06	5.86906e+06	5.99178e+06	5.55873e+06	5.33706e+06	5.98232e+06	5.76518e+06	5.6617e+06	5.93393e+06	5.69187e+06	6.06758e+06	6.2499e+06
676	261.144	2.36859	1.10703e+06	884554	522135	807352	1.08374e+06	2.2638e+06	1.06815e+06	1.12027e+06	753671	685167	1.61538e+06	1.28622e+06	1.13492e+06	1.60666e+06	1.6263e+06	475598	1.84923e+06	1.81794e+06	2.37339e+06	1.13976e+06	1.41145e+06	1.39149e+06	1.41537e+06	1.54767e+06	1.51663e+06
679	265.143	10.0336	1.29853e+06	198548	305239	898617	296808	1.20819e+06	793579	357419	410799	1.01768e+06	338293	129723	61772	456327	201891	346719	235878	100033	511533	73384.2	480919	485432	460857	479825	492936
680	60.0449	8.52685	5.06503e+06	4.40272e+06	4.89778e+06	4.58544e+06	4.91218e+06	3.21434e+06	4.87916e+06	4.72982e+06	5.16542e+06	4.91501e+06	3.2797e+06	2.93066e+06	3.27063e+06	2.55399e+06	3.35272e+06	5.04517e+06	3.35581e+06	3.03989e+06	3.28486e+06	3.33156e+06	4.42348e+06	3.90263e+06	3.62004e+06	3.49403e+06	3.26534e+06
683	79.0182	1.02156	1.52978e+07	9.97175e+06	1.26901e+07	2.05475e+07	1.26844e+07	1.51164e+07	1.44841e+07	1.77194e+07	1.34517e+07	1.38684e+07	2.0116e+07	2.31687e+07	1.1859e+07	2.13707e+07	1.2627e+07	1.44948e+07	1.38761e+07	1.82992e+07	1.27306e+07	2.1429e+07	1.6292e+07	1.33685e+07	2.0924e+07	1.20213e+07	1.98593e+07
684	209.129	1.47868	414004	270602	360141	387830	333045	1.482e+06	442546	424206	278192	320911	1.46447e+06	1.26631e+06	1.28052e+06	1.46603e+06	1.01735e+06	397885	1.54e+06	1.20202e+06	1.15517e+06	1.12951e+06	899823	892307	798960	843685	858153
688	70.0655	15.3863	2.80017e+06	3.25039e+06	3.03314e+06	3.1687e+06	3.55934e+06	3.04408e+06	2.69943e+06	2.69648e+06	3.34858e+06	2.66139e+06	3.38105e+06	2.87244e+06	3.76766e+06	3.4449e+06	2.52521e+06	3.71206e+06	2.71845e+06	3.75895e+06	3.71466e+06	3.29333e+06	2.94439e+06	3.56784e+06	2.65319e+06	2.69209e+06	2.56193e+06
689	161.108	6.00906	480675	592710	452603	444970	347991	1.04309e+06	911793	219399	1.45792e+06	1.77741e+06	620471	222614	132238	975294	172093	196675	213388	372217	794120	371616	547241	508303	469504	557749	481003
690	185.039	0.945251	258744	780543	283257	983163	103985	307991	377590	322954	183383	241654	285190	263203	42136.4	243819	92117.3	341918	64196.8	203917	115383	201698	280536	315854	276597	345245	321835
692	358.208	6.9229	45080.7	51047.5	1.22663e+06	24835.2	144166	17975.5	74559.4	175574	69683	57690.9	11383.3	8017.86	40333.4	16486.3	21666.8	110473	7945.13	9695.29	16424.4	5538.41	63188.8	66799.2	59690.6	57188.5	69872.1
694	126.103	14.5235	4.6317e+06	5.02992e+06	4.844e+06	5.18456e+06	5.81908e+06	4.9101e+06	4.48964e+06	5.08163e+06	4.94981e+06	4.44066e+06	5.04821e+06	4.70707e+06	5.01691e+06	4.96269e+06	4.72937e+06	4.89976e+06	4.26159e+06	4.90667e+06	5.28668e+06	5.11139e+06	5.36181e+06	4.80768e+06	4.83895e+06	4.19605e+06	4.12509e+06
698	74.0604	12.7763	6.04182e+06	6.04382e+06	5.90536e+06	6.01326e+06	5.72721e+06	6.10812e+06	6.48152e+06	6.31703e+06	6.28065e+06	6.02656e+06	6.19456e+06	6.26162e+06	6.12413e+06	5.97005e+06	6.07436e+06	5.99866e+06	6.07619e+06	6.25688e+06	6.26732e+06	6.15632e+06	6.04891e+06	6.23442e+06	5.93758e+06	5.73994e+06	5.70589e+06
701	175.108	1.4931	848892	418342	217780	410297	346414	1.11102e+06	688889	709531	582326	548343	691098	751610	504967	738650	357998	132934	821231	1.28491e+06	801806	945407	697980	707188	735236	713941	724157
703	589.302	9.40546	163815	1.19253e+06	105912	32271.2	32984.6	66001.6	69248.3	433752	136568	46362.8	3826.04	6739.18	19356.6	25914.6	21082.5	64494.8	35363.6	180275	24369.8	16348.2	112356	94906.5	111492	94839.2	113603
704	265.023	0.91139	547000	958393	320378	847727	340154	509549	630503	696065	481113	499286	357245	398758	129901	463149	234927	519847	231828	496097	243138	313678	566502	471084	489569	493088	465022
705	175.071	0.939146	267117	282593	385300	185874	836233	641970	394145	80504.3	633497	446838	897007	294354	1.14899e+06	435433	707551	527504	1.53963e+06	130256	1.22805e+06	306292	552367	570163	568682	570761	567819
708	102.128	13.3351	5.41324e+06	5.43195e+06	5.13791e+06	5.43872e+06	5.2008e+06	5.51768e+06	5.68644e+06	5.30925e+06	5.53655e+06	5.56742e+06	5.35573e+06	5.47105e+06	5.36479e+06	5.10218e+06	5.32704e+06	5.36585e+06	5.25371e+06	5.17949e+06	5.6308e+06	5.43867e+06	5.07423e+06	5.54025e+06	5.55954e+06	5.5293e+06	5.4937e+06
709	70.0656	14.9182	4.28434e+06	5.07823e+06	4.47219e+06	4.97016e+06	5.12583e+06	4.7978e+06	3.80112e+06	4.33435e+06	4.44216e+06	3.76886e+06	5.14455e+06	4.16832e+06	5.55742e+06	4.87964e+06	4.71544e+06	5.31374e+06	3.9366e+06	5.41994e+06	5.30382e+06	4.62642e+06	4.55138e+06	4.67941e+06	4.29721e+06	3.92931e+06	3.75748e+06
710	87.092	12.3247	3.42151e+06	3.62112e+06	3.77242e+06	3.9726e+06	3.93652e+06	5.43246e+06	3.19497e+06	3.41105e+06	3.50263e+06	4.18335e+06	3.28057e+06	3.63045e+06	3.50156e+06	3.81154e+06	5.55795e+06	6.26641e+06	3.11155e+06	3.2168e+06	3.10794e+06	3.68873e+06	3.91572e+06	3.50265e+06	5.12869e+06	3.86682e+06	4.22454e+06
711	205.108	3.48926	667252	145377	186388	434187	267702	927181	593762	873312	292215	269503	1.71806e+06	1.77247e+06	44282.2	1.30175e+06	17052.1	21458.7	282872	1.78706e+06	1.34807e+06	988230	711880	698620	679678	744640	719142
713	120.056	15.5942	1.73647e+06	1.87447e+06	1.6856e+06	2.03885e+06	2.22523e+06	1.76671e+06	1.96395e+06	1.59679e+06	2.02317e+06	2.13093e+06	2.15574e+06	1.92462e+06	1.88272e+06	1.87916e+06	2.14656e+06	1.98813e+06	1.90637e+06	1.94656e+06	2.20041e+06	1.90813e+06	1.82323e+06	1.76711e+06	2.17241e+06	1.85594e+06	2.38308e+06
714	328.898	0.743906	965285	699289	1.17576e+06	1.06793e+06	1.30941e+06	677423	1.19464e+06	1.09823e+06	1.32582e+06	1.20031e+06	800216	708501	869711	796831	788578	1.31715e+06	764034	639412	898904	980217	975711	1.05462e+06	893557	953469	1.07835e+06
716	145.134	1.70509	113474	511882	1.19724e+07	369473	3.22328e+06	3.12573e+06	521481	210935	8.28676e+06	1.05029e+07	4.00946e+06	1.18607e+06	548823	1.1793e+06	4.29004e+06	6.55059e+06	2.77065e+06	244037	3.38978e+06	2.61649e+06	4.20298e+06	3.24788e+06	2.9464e+06	3.06582e+06	3.08154e+06
717	198.087	0.989799	197644	72197.2	1.04582e+06	38020.7	484342	135037	97615.7	290693	391761	247350	99310.3	92951.9	179173	77231.8	197437	390755	165215	34867.8	133644	142358	198339	204279	216530	200698	231930
719	70.0655	14.0337	4.00941e+06	4.5913e+06	4.28532e+06	4.95661e+06	5.77772e+06	4.56873e+06	3.79139e+06	4.35663e+06	4.39677e+06	3.858e+06	4.40378e+06	4.0648e+06	4.65119e+06	4.46777e+06	4.80386e+06	5.41399e+06	3.80342e+06	4.44482e+06	4.81022e+06	4.78141e+06	4.45961e+06	4.57734e+06	4.53923e+06	4.35392e+06	4.28744e+06
721	93.045	15.5942	2.10013e+06	2.28967e+06	2.02346e+06	2.10145e+06	2.34236e+06	2.02982e+06	2.3827e+06	1.9093e+06	2.16644e+06	2.50175e+06	2.66784e+06	2.35766e+06	2.32027e+06	2.17886e+06	2.50033e+06	2.04798e+06	2.27054e+06	2.40141e+06	2.23715e+06	1.92993e+06	2.24247e+06	2.17065e+06	2.5391e+06	1.99968e+06	2.65862e+06
723	204.123	1.8063	84008.1	481678	138452	43257	567963	128123	392247	333529	95546	80883.5	44772.5	271848	1.32565e+06	41374.4	131060	199499	407547	98427.8	144066	347560	236177	272053	247520	270590	254197
724	408.311	10.8455	620112	713600	506275	676887	388050	376382	46710.4	33484.2	1.50147e+06	828915	26312.6	43987	99869	896344	1.3624e+06	1.02235e+06	347409	276421	1.31571e+06	418381	573399	562170	496009	502001	548367
729	80.1313	1.07212	1.26331e+06	1.21439e+06	1.06861e+06	1.20129e+06	1.19275e+06	1.03354e+06	1.42258e+06	1.36945e+06	1.21902e+06	1.22835e+06	1.13106e+06	1.08352e+06	1.15861e+06	1.15407e+06	1.17971e+06	1.31442e+06	1.19066e+06	1.12539e+06	1.06405e+06	989517	1.19564e+06	1.1003e+06	1.16236e+06	1.10754e+06	1.17972e+06
730	124.039	1.71315	2.62408e+06	1.57766e+06	3.59402e+06	2.02262e+06	3.61424e+06	1.51161e+06	2.60973e+06	2.05614e+06	2.2376e+06	1.91471e+06	1.92054e+06	1.5051e+06	1.24807e+06	1.9348e+06	1.93856e+06	3.12415e+06	1.35229e+06	1.02231e+06	1.7306e+06	1.438e+06	1.96617e+06	2.34437e+06	2.23593e+06	2.33262e+06	2.31564e+06
731	247.129	3.06177	413579	65920.9	125400	611097	116956	802357	623910	160702	178835	225896	2.14332e+06	2.17313e+06	138247	502679	153328	75432.3	166971	1.25434e+06	789468	1.38157e+06	641137	692785	677796	678009	687970
732	177.055	10.6144	1.54262e+06	1.31006e+06	1.50315e+06	1.56614e+06	1.47979e+06	1.28994e+06	1.49973e+06	1.53307e+06	1.42986e+06	1.47956e+06	1.50886e+06	1.55718e+06	1.39128e+06	1.48325e+06	1.39592e+06	1.40727e+06	1.38765e+06	1.48235e+06	1.49128e+06	1.43764e+06	1.44532e+06	1.46058e+06	1.41561e+06	1.40665e+06	1.40573e+06
734	386.254	9.6838	773028	436375	214249	351559	131320	322129	780205	998860	543840	182121	323076	190104	44931.5	76597.8	47552.3	194025	91376.7	1.06557e+06	538121	169971	383225	331422	348085	380114	361895
735	56.05	15.5666	2.1587e+06	2.07395e+06	2.35832e+06	2.4413e+06	2.65332e+06	2.24392e+06	2.39662e+06	2.25447e+06	2.92323e+06	2.30084e+06	2.30771e+06	2.28699e+06	2.20014e+06	2.38888e+06	2.06197e+06	2.61068e+06	2.22234e+06	2.34272e+06	2.62979e+06	2.7681e+06	2.32509e+06	2.1833e+06	2.27941e+06	2.41191e+06	2.5358e+06
736	58.0656	12.0975	5.62989e+06	5.51258e+06	5.10453e+06	5.25239e+06	5.42113e+06	5.68665e+06	5.92768e+06	5.68419e+06	5.96404e+06	5.6691e+06	5.67628e+06	5.64162e+06	5.52456e+06	5.16334e+06	5.18723e+06	5.88007e+06	5.6754e+06	5.57054e+06	5.44372e+06	5.50046e+06	6.11966e+06	5.4236e+06	5.8185e+06	5.27183e+06	5.38515e+06
739	74.0604	12.5062	5.4718e+06	5.82987e+06	4.90625e+06	5.83617e+06	5.55727e+06	5.97599e+06	5.8997e+06	5.80255e+06	6.00281e+06	5.77991e+06	5.60079e+06	6.12865e+06	5.41769e+06	5.50972e+06	5.36179e+06	5.90121e+06	5.87839e+06	5.60581e+06	6.14043e+06	5.50446e+06	5.84206e+06	5.9923e+06	5.78742e+06	5.50948e+06	5.5688e+06
741	70.0656	14.4502	3.98903e+06	4.3807e+06	4.25874e+06	4.58269e+06	5.44104e+06	4.78359e+06	3.81887e+06	4.26802e+06	4.43043e+06	3.88898e+06	4.68472e+06	4.19197e+06	4.44308e+06	4.44478e+06	4.53919e+06	4.82777e+06	3.72256e+06	4.6363e+06	4.89658e+06	4.68356e+06	4.44288e+06	4.31659e+06	4.56425e+06	3.92831e+06	3.94774e+06
742	173.14	1.5734	661573	43884.3	0	2671.29	0	2510.02	11830.4	1.33692e+06	4543.09	0	2302.85	0	0	0	0	0	0	1466.98	0	0	96916.5	77377.4	74615.7	77789.7	80936.6
743	98.5124	7.5717	2.29455e+06	2.77117e+06	2.5154e+06	2.46948e+06	2.70124e+06	1.69841e+06	2.58388e+06	2.37635e+06	3.43288e+06	2.88497e+06	1.57707e+06	1.52199e+06	1.79173e+06	1.8586e+06	1.98248e+06	2.57017e+06	1.90447e+06	1.49805e+06	1.6865e+06	1.44448e+06	2.2661e+06	2.04597e+06	1.92039e+06	2.12386e+06	2.04538e+06
744	420.228	9.93601	100821	1.49125e+06	134388	127100	149416	141625	162034	545103	91059.6	139830	68412	130477	206707	211390	186522	330535	319791	419300	143270	194474	300307	326553	288280	292216	318518
745	85.04	15.6206	2.36926e+06	2.50782e+06	2.46349e+06	2.93177e+06	3.02801e+06	2.59157e+06	2.57801e+06	2.38863e+06	2.88558e+06	2.80606e+06	2.97946e+06	2.59022e+06	2.68503e+06	2.45611e+06	3.02431e+06	2.73116e+06	2.47026e+06	2.7231e+06	2.88195e+06	2.55445e+06	2.64313e+06	2.48102e+06	2.89917e+06	2.60309e+06	3.08871e+06
746	81.0451	15.7838	5.78885e+06	5.93847e+06	5.72732e+06	7.16854e+06	7.6171e+06	5.86298e+06	6.21448e+06	5.29933e+06	7.97372e+06	6.69625e+06	6.16982e+06	5.86652e+06	6.95076e+06	5.90794e+06	7.28784e+06	7.0809e+06	6.4075e+06	5.63907e+06	8.72737e+06	7.64138e+06	6.82847e+06	5.76968e+06	6.14169e+06	5.90407e+06	7.06869e+06
747	165.091	9.96481	500736	1.09494e+06	317105	352833	218930	259118	539651	291182	348367	253118	288357	218096	204602	718925	415501	266945	402332	234569	328163	186387	396653	412074	390039	384454	408591
748	67.0295	15.8959	4.62403e+06	3.54724e+06	4.31255e+06	5.33712e+06	5.87703e+06	4.62269e+06	3.66604e+06	3.98645e+06	4.52943e+06	4.61049e+06	4.53599e+06	4.73871e+06	4.18166e+06	3.8089e+06	5.07971e+06	4.71301e+06	4.08656e+06	3.96958e+06	4.91161e+06	4.49313e+06	3.92507e+06	3.87297e+06	4.82657e+06	5.08798e+06	5.61031e+06
749	188.116	1.75207	1.22023e+06	261535	426684	781379	432003	1.03582e+06	792240	1.33498e+06	493789	486383	2.22428e+06	2.30863e+06	247605	1.15758e+06	206539	124951	396646	2.42486e+06	1.66249e+06	1.46026e+06	1.02279e+06	946847	1.01495e+06	927444	948116
750	315.166	1.05255	448428	152064	570878	394523	646720	690781	619760	516351	407786	459325	1.28006e+06	1.52181e+06	674567	935038	365158	322811	740749	1.2774e+06	1.20809e+06	1.14062e+06	672831	718893	724846	760548	760330
751	247.129	2.72842	293322	85322	132010	356314	122536	569084	400012	185163	185065	172893	1.75564e+06	1.35321e+06	157186	451558	213105	95716.5	245731	916706	583684	814391	474368	507115	457284	489926	527625
752	131.049	4.07789	922893	1.19805e+06	992885	446416	1.05012e+06	1.45477e+06	660025	525358	1.53455e+06	1.2935e+06	1.06608e+06	853151	1.22477e+06	906859	1.10648e+06	295683	1.21183e+06	901294	1.30669e+06	998473	969190	1.04681e+06	998638	1.0786e+06	1.06625e+06
753	61.0077	1.05255	9.12304e+06	8.74566e+06	1.31994e+07	1.41385e+07	8.05601e+06	1.37899e+07	1.90666e+07	1.85827e+07	1.2564e+07	1.28835e+07	1.98719e+07	2.41017e+07	1.16335e+07	2.55001e+07	1.32428e+07	7.59192e+06	1.35812e+07	2.48877e+07	1.59088e+07	1.59008e+07	2.36535e+07	1.52573e+07	1.53506e+07	1.41789e+07	1.29179e+07
754	100.076	5.3484	1.44472e+06	1.76144e+06	3.04459e+06	3.98088e+06	2.58503e+06	3.48801e+06	1.8488e+06	1.42116e+06	3.1166e+06	3.12586e+06	4.14381e+06	5.20994e+06	3.94126e+06	3.50441e+06	3.21833e+06	2.71703e+06	2.38989e+06	2.53591e+06	4.45954e+06	5.66733e+06	3.06986e+06	3.2763e+06	3.0974e+06	2.96444e+06	3.36375e+06
758	74.0604	12.2312	5.34962e+06	5.57469e+06	4.55231e+06	5.31121e+06	5.30043e+06	5.40389e+06	5.70993e+06	5.64284e+06	5.411e+06	5.38556e+06	5.54464e+06	5.6006e+06	5.25038e+06	5.30436e+06	4.91199e+06	5.44786e+06	5.78394e+06	5.19492e+06	5.64759e+06	5.28618e+06	5.63374e+06	5.40286e+06	5.30292e+06	5.32128e+06	5.39778e+06
759	229.155	2.34757	284851	152209	53375.4	854590	6981.41	1.10201e+06	302863	1.4448e+06	456282	835478	410859	84785.9	13204.4	5.15094e+06	24000.1	19935.4	184951	295625	1.93638e+06	1.36933e+06	901589	1.01807e+06	926298	975602	941056
761	465.169	0.986827	48283.4	722128	0	30242.4	0	36640.7	0	81705	0	0	0	0	0	0	0	4518.53	0	155000	0	0	17733.6	29627.9	19666.2	14778.7	21655.5
764	102.055	1.44238	744203	839882	893303	480482	987758	971829	689564	630844	682911	673499	812083	569064	695716	709327	889173	637843	792285	740849	1.03872e+06	578342	775434	824367	816931	829054	751611
765	149.024	12.4992	2.49582e+06	2.09474e+06	2.2388e+06	2.30789e+06	2.40161e+06	2.1823e+06	2.30659e+06	2.26297e+06	2.35741e+06	2.24109e+06	2.37726e+06	2.26101e+06	2.2874e+06	2.35604e+06	2.30318e+06	2.07206e+06	2.23612e+06	2.34154e+06	2.23463e+06	2.24779e+06	2.17709e+06	2.15814e+06	2.06804e+06	2.16611e+06	2.20551e+06
766	124.087	12.9301	5.11458e+06	5.08786e+06	4.85902e+06	5.31415e+06	5.26048e+06	5.42903e+06	4.97622e+06	4.65225e+06	5.12008e+06	5.40213e+06	4.83755e+06	5.09863e+06	5.1795e+06	5.30092e+06	5.43695e+06	5.50622e+06	5.02735e+06	4.76188e+06	5.11581e+06	5.09658e+06	4.96798e+06	5.29969e+06	5.42304e+06	5.22516e+06	5.23599e+06
767	182.436	0.800753	62932.6	257378	78984.7	96432.3	68842.5	291859	102805	34149.1	43905.3	62295.9	236966	347608	90073.3	464153	81144.9	36846.1	86651.2	170354	59636.4	99185.9	175970	135439	96629.4	89649.4	91097.2
768	72.0812	14.9237	4.48178e+06	5.06786e+06	4.73473e+06	4.58509e+06	4.64877e+06	4.39327e+06	4.87045e+06	4.81415e+06	5.02303e+06	4.66509e+06	4.85035e+06	4.41793e+06	4.96184e+06	4.58114e+06	4.50679e+06	4.55686e+06	5.0033e+06	5.02569e+06	5.39607e+06	4.86001e+06	5.16455e+06	4.80081e+06	4.42932e+06	4.02435e+06	4.04328e+06
770	131.118	1.25184	381321	835437	7.73754e+06	262040	4.20575e+06	2.13446e+06	1.9813e+06	1.68319e+06	7.3892e+06	9.17453e+06	816408	624387	1.54259e+06	1.7311e+06	7.26581e+06	3.93893e+06	2.03129e+06	520503	1.21638e+06	942561	3.35203e+06	2.83794e+06	2.77988e+06	2.90019e+06	2.82205e+06
772	158.071	3.2788	551399	437588	457907	529731	544090	1.7048e+06	632616	614255	477705	448783	1.50601e+06	1.46374e+06	1.66024e+06	1.76337e+06	1.42954e+06	585456	1.88784e+06	1.37333e+06	1.36401e+06	1.33339e+06	1.19938e+06	1.07579e+06	1.04337e+06	1.09231e+06	1.12576e+06
774	355.161	1.87386	376494	85953.4	88611.5	88597.8	55251.3	126891	294161	324784	67805.6	96539.3	265279	255437	79529.9	263691	63211.6	32571.4	116141	1.22805e+06	346836	131527	218361	233278	244398	208840	232196
775	243.134	4.98549	1.14167e+06	171448	91005.8	299411	181993	967894	866646	1.02043e+06	367306	256631	718855	499428	373428	984478	458807	76631.3	1.58928e+06	1.03983e+06	1.03784e+06	385345	663762	640882	626110	610725	597431
777	122.071	14.968	4.45246e+06	4.86363e+06	4.62676e+06	4.7818e+06	4.73489e+06	4.59289e+06	4.54642e+06	4.52986e+06	4.46216e+06	4.27357e+06	4.73682e+06	4.51082e+06	4.74748e+06	4.45998e+06	4.82955e+06	4.90238e+06	4.81886e+06	4.86072e+06	4.86915e+06	4.503e+06	4.99216e+06	4.38895e+06	4.73599e+06	4.48184e+06	4.29223e+06
779	145.134	1.06959	952.992	8455.79	979189	2646.05	571572	173986	15801.5	14303.6	927464	921442	305891	64123.1	36615.2	2125.15	310702	889259	364861	0	407519	125304	311468	254766	289958	282939	302846
783	70.0655	13.6561	3.47633e+06	4.03931e+06	3.59851e+06	4.12394e+06	4.74215e+06	4.64236e+06	3.2556e+06	3.62738e+06	3.81841e+06	3.75157e+06	3.67376e+06	3.67765e+06	4.1368e+06	4.2395e+06	4.49069e+06	4.95569e+06	3.28029e+06	3.4095e+06	4.30935e+06	4.29846e+06	3.8661e+06	4.32793e+06	4.16404e+06	3.82559e+06	4.02044e+06
785	56.0499	1.44238	969997	950291	848476	640775	883906	1.0453e+06	878159	896433	657708	658091	953995	931528	796907	936289	902899	561672	923926	992538	1.21749e+06	856994	952330	911287	910332	968680	855919
788	319.165	9.16616	212055	1.80076e+06	429889	206283	371134	271266	363500	534770	399677	293635	73908	172713	240401	315943	321063	704496	571651	489875	199413	205230	410979	393243	415671	392689	410838
789	98.0716	14.6143	3.15247e+06	3.51534e+06	3.54003e+06	3.4111e+06	3.44498e+06	3.84524e+06	3.19425e+06	3.2653e+06	3.49125e+06	3.3469e+06	2.89492e+06	3.3391e+06	3.30337e+06	3.77572e+06	3.6395e+06	3.73676e+06	2.95314e+06	2.81574e+06	3.29385e+06	3.4913e+06	2.99972e+06	3.34733e+06	3.59397e+06	3.47549e+06	3.46484e+06
790	101.071	15.2828	4.8176e+06	4.95795e+06	4.95678e+06	5.40993e+06	5.41713e+06	4.96312e+06	4.94932e+06	5.09659e+06	5.25723e+06	4.99039e+06	5.25689e+06	4.9094e+06	5.00853e+06	5.14438e+06	4.99642e+06	5.33099e+06	5.0341e+06	5.08105e+06	5.21216e+06	5.09576e+06	5.15995e+06	4.87606e+06	5.06905e+06	4.71412e+06	4.64267e+06
791	330.148	5.12606	1.30141e+06	44532.9	36242.8	18535.9	69821.9	61885.3	153224	849963	53377.7	26115.2	24471.4	26978.3	17565.1	26476.4	16945.9	13949.6	34917.5	135403	33785.6	32546	101560	102191	93458.6	87193.8	89435.1
792	171.076	0.963948	134062	137358	1.18062e+06	287137	475532	199365	378814	229988	233059	159512	187210	122115	290874	189289	133139	271508	196370	133472	256477	167655	255785	242225	243530	272345	253147
793	72.0811	13.951	4.74436e+06	4.5541e+06	4.45671e+06	4.39809e+06	4.74997e+06	4.3349e+06	5.08133e+06	4.82646e+06	4.87227e+06	4.46717e+06	4.34028e+06	4.53707e+06	4.33899e+06	4.35875e+06	3.99351e+06	4.69059e+06	4.51251e+06	4.34304e+06	5.04269e+06	4.91384e+06	4.88211e+06	4.83823e+06	4.30993e+06	4.24836e+06	4.24412e+06
794	224.055	2.09547	1.28696e+06	397145	88476.5	1.44919e+06	74816.1	263536	1.78662e+06	791617	1.34203e+06	1.39898e+06	369374	356095	382127	294088	19504.7	53833.9	496000	390359	365206	300079	622002	571307	565211	552356	582132
795	244.202	5.56055	0	6247.72	61560.3	0	38638.9	100875	18684.8	1073.95	224972	195508	21613.3	32281.7	97098.1	59098.6	1.19997e+06	12548.1	68684.8	1850.52	61690.1	40684	113429	126131	120683	104630	114848
796	127.05	2.43053	233078	447949	1.28768e+06	329493	1.13097e+06	979726	587682	153352	1.43922e+06	1.01912e+06	679833	626379	910562	299591	961579	1.19773e+06	980986	301657	890078	598474	774151	813514	752423	826558	788591
797	128.118	14.0337	3.68129e+06	4.21725e+06	4.2217e+06	4.6808e+06	5.14237e+06	4.13624e+06	3.36201e+06	3.82623e+06	3.99952e+06	3.66761e+06	3.97482e+06	3.84954e+06	4.24044e+06	4.09161e+06	4.37906e+06	4.77915e+06	3.29191e+06	3.86552e+06	4.3452e+06	4.38017e+06	4.08543e+06	4.30206e+06	4.04544e+06	3.88058e+06	3.78592e+06
798	276.199	9.38192	150120	303954	54896.7	23629.3	32514.7	161325	48011.8	402018	74204	14950.8	118516	113220	49974.9	57254.3	29349.5	97240.7	105425	869831	187801	11260.7	151302	133383	133121	124476	131087
799	171.149	9.32225	944415	687160	1.16389e+06	976166	793532	827487	767898	1.46439e+06	829830	1.03706e+06	859308	835392	740049	650760	929019	926686	520718	643233	525398	812242	813615	818504	809140	830102	816474
800	99.0556	15.273	5.18109e+06	5.01976e+06	5.33008e+06	5.4107e+06	5.24181e+06	5.24941e+06	5.35505e+06	4.90116e+06	5.64505e+06	5.61969e+06	5.05686e+06	5.40955e+06	5.13667e+06	5.61689e+06	5.29485e+06	5.59933e+06	5.09877e+06	5.07986e+06	5.29477e+06	5.54193e+06	5.00321e+06	5.23903e+06	5.35939e+06	5.4654e+06	5.44913e+06
801	297.155	6.4856	29008.9	24018.3	1.10808e+06	30758.2	92671	19679.7	55176.3	177287	58536.9	37053.3	6861.28	16786	56823.9	20728.4	31399.6	70707.7	16659.9	14815	13158.5	7195.63	74776.9	67684.9	60773.3	59637	66333.1
803	138.98	15.5177	371066	345178	392559	234828	184317	403816	383991	481164	315631	376025	183400	406211	233203	433247	344641	352349	356049	265819	322480	413970	279930	339534	258242	432039	210717
805	110.072	13.0196	4.38531e+06	4.67903e+06	4.90997e+06	4.55484e+06	4.55592e+06	4.92482e+06	4.3345e+06	4.49901e+06	4.63816e+06	4.56299e+06	4.43705e+06	4.49936e+06	4.72963e+06	4.38334e+06	4.96753e+06	5.05235e+06	4.3445e+06	4.33178e+06	4.70455e+06	4.71568e+06	4.51921e+06	4.74731e+06	4.98446e+06	4.73805e+06	4.58461e+06
806	203.103	1.40208	1.63202e+06	2.34302e+06	688278	422013	1.18387e+06	1.41552e+06	941251	1.6647e+06	520066	502708	663132	483941	498852	682481	553087	348352	1.01149e+06	1.36362e+06	1.13194e+06	484331	1.1359e+06	1.07172e+06	1.07528e+06	1.11557e+06	1.07876e+06
808	101.071	13.2263	4.77486e+06	4.81399e+06	4.93666e+06	5.16636e+06	5.21877e+06	4.99228e+06	4.90388e+06	5.01823e+06	4.75441e+06	4.83051e+06	4.9102e+06	4.87988e+06	4.9103e+06	4.88952e+06	5.24352e+06	4.99459e+06	4.90826e+06	4.9288e+06	4.95013e+06	4.92963e+06	5.14999e+06	4.89568e+06	5.06536e+06	5.2435e+06	4.87361e+06
809	74.0604	11.8688	5.09416e+06	5.03733e+06	4.24978e+06	5.03076e+06	5.02257e+06	5.05414e+06	5.47715e+06	5.12577e+06	5.15692e+06	5.14418e+06	4.99967e+06	5.31673e+06	5.02077e+06	4.97264e+06	4.60746e+06	5.12989e+06	5.16749e+06	4.94503e+06	5.05701e+06	5.12185e+06	5.35863e+06	4.85299e+06	4.77371e+06	4.72364e+06	4.86972e+06
811	111.092	13.0614	3.23609e+06	3.52298e+06	3.87953e+06	3.99401e+06	3.96946e+06	4.63057e+06	3.04494e+06	3.22474e+06	3.68083e+06	3.79076e+06	2.97835e+06	3.58222e+06	3.67407e+06	3.75725e+06	5.04947e+06	4.88274e+06	2.94976e+06	2.95551e+06	3.63463e+06	3.98131e+06	3.46143e+06	3.6179e+06	4.34998e+06	4.1917e+06	4.01738e+06
812	216.951	0.796214	810675	634384	931641	909265	1.0452e+06	562243	1.09614e+06	897789	1.03013e+06	881660	701938	677925	688008	644537	570083	972396	625694	638261	631282	716093	871898	862269	867403	771414	821237
815	219.134	1.07478	1.01572e+06	401946	444094	527940	467826	968588	924871	831682	504276	460446	1.08924e+06	1.06032e+06	513693	820304	288293	375435	626021	1.07773e+06	1.36915e+06	830002	687024	706470	689174	702427	783672
816	212.139	1.70331	1233.38	136292	333235	87612.6	243988	359006	11089.2	4172.89	521739	455853	1.19449e+06	922026	178430	744257	219145	267518	1.43597e+06	5919.25	1.19138e+06	616840	465872	476662	437104	490498	454129
817	58.0655	11.8436	5.03365e+06	5.04845e+06	4.68808e+06	4.64488e+06	4.86274e+06	4.73221e+06	5.40143e+06	5.16753e+06	4.99426e+06	5.05885e+06	4.80668e+06	5.09194e+06	5.01781e+06	4.68557e+06	4.54985e+06	5.30622e+06	5.10504e+06	5.01762e+06	4.89604e+06	4.92243e+06	5.54972e+06	4.53407e+06	5.24919e+06	4.70774e+06	4.85547e+06
818	141.066	1.32777	1.75206e+06	3.24322e+06	3.5443e+06	2.43281e+06	2.50182e+06	3.59504e+06	2.30793e+06	3.19136e+06	2.87973e+06	3.8072e+06	1.69817e+06	2.63664e+06	4.66808e+06	3.57799e+06	2.30674e+06	3.9293e+06	1.23589e+06	1.91307e+06	1.97903e+06	6.3344e+06	3.0668e+06	2.76921e+06	3.26751e+06	2.72527e+06	2.67128e+06
820	122.072	15.3409	3.82945e+06	3.83324e+06	3.90669e+06	3.89464e+06	3.88632e+06	3.9127e+06	3.97218e+06	3.64717e+06	3.9885e+06	3.64585e+06	3.79631e+06	3.98645e+06	3.96735e+06	3.917e+06	3.88923e+06	4.03643e+06	4.04027e+06	3.7319e+06	3.99108e+06	3.81029e+06	3.93285e+06	3.77109e+06	3.74915e+06	3.65358e+06	3.7942e+06
822	149.082	15.5892	1.58048e+06	1.80217e+06	1.71961e+06	2.07205e+06	2.29108e+06	1.76784e+06	1.74491e+06	1.45591e+06	2.13075e+06	1.905e+06	1.99552e+06	1.6989e+06	1.78153e+06	1.72668e+06	1.91187e+06	2.04647e+06	1.74857e+06	1.83495e+06	1.99123e+06	1.89703e+06	1.70479e+06	1.65545e+06	2.06136e+06	1.7805e+06	2.38365e+06
823	223.989	0.796214	657080	487798	857505	851528	1.11361e+06	275818	1.14594e+06	827005	1.06614e+06	1.10099e+06	405012	318856	475854	314067	375339	949626	419744	309900	381841	458435	652198	638564	558398	632243	580339
824	520.333	8.21565	547555	129069	917346	493556	530710	84917.1	727674	427945	804120	723317	140098	142045	279769	62785.1	368788	514498	235851	164442	119202	133959	321392	314694	331471	317143	317917
827	122.058	4.18474	502611	640533	1.00442e+06	1.63805e+06	948488	979784	819136	557922	1.14328e+06	1.20951e+06	1.13699e+06	1.51336e+06	1.21816e+06	1.18127e+06	946249	1.15111e+06	897618	858181	1.4193e+06	1.93057e+06	1.02548e+06	1.08109e+06	1.07104e+06	1.27078e+06	1.26265e+06
828	205.118	1.75207	674674	858135	467892	556557	887730	1.2e+06	1.01296e+06	859558	261789	303993	1.21981e+06	663702	745315	765538	765822	135258	1.32785e+06	1.22432e+06	1.16823e+06	511890	995271	1.01173e+06	947393	1.04845e+06	987115
830	122.071	14.4419	4.43013e+06	4.61261e+06	4.60788e+06	4.20858e+06	4.32079e+06	4.73175e+06	4.60247e+06	4.35061e+06	4.50392e+06	4.29896e+06	4.32172e+06	4.61086e+06	4.20157e+06	4.4468e+06	4.34708e+06	4.81757e+06	4.28331e+06	4.28689e+06	4.33399e+06	4.52271e+06	4.62747e+06	4.31095e+06	4.288e+06	4.33978e+06	4.3116e+06
832	84.0811	9.63221	2.40437e+06	2.38432e+06	2.25474e+06	2.28228e+06	2.58062e+06	2.25196e+06	2.50189e+06	2.51408e+06	2.16441e+06	2.50024e+06	2.56547e+06	2.17364e+06	2.09308e+06	2.08456e+06	2.20743e+06	2.13476e+06	2.02427e+06	2.28414e+06	2.09605e+06	2.23042e+06	2.32597e+06	2.53884e+06	2.18116e+06	2.06826e+06	2.15205e+06
833	353.247	9.35712	261726	1.41057e+06	472065	460068	665323	127064	1.41878e+06	1.59523e+06	344895	404477	495703	179644	239403	130083	215751	504186	94084.8	245709	111072	271816	455318	445901	447315	452657	451613
835	147.113	1.43656	1.10282e+06	768279	757051	849675	687698	2.26245e+06	1.59881e+06	1.29724e+06	679672	717050	2.36709e+06	2.27111e+06	1.60678e+06	2.2358e+06	1.49326e+06	651081	2.18467e+06	2.67539e+06	2.38279e+06	1.86474e+06	1.58703e+06	1.57089e+06	1.53423e+06	1.5466e+06	1.4308e+06
837	74.0605	11.5179	4.64733e+06	4.86813e+06	3.89381e+06	4.72646e+06	4.70002e+06	4.65831e+06	4.88539e+06	4.80683e+06	4.95387e+06	4.72873e+06	4.66325e+06	4.71566e+06	4.50867e+06	4.58983e+06	4.35075e+06	4.61132e+06	5.10593e+06	4.68754e+06	4.95209e+06	4.57398e+06	4.80917e+06	4.82755e+06	4.76732e+06	4.68152e+06	4.69783e+06
839	128.107	7.79974	356343	161641	191676	298592	251159	1.57916e+06	367802	160218	211774	194789	593116	638870	983719	522786	184972	47792.5	123028	256792	707882	993533	489048	537626	501838	452679	422447
840	128.118	13.7471	3.62744e+06	4.21085e+06	3.95935e+06	4.42164e+06	4.77915e+06	4.43639e+06	3.21468e+06	3.7517e+06	3.95897e+06	3.94174e+06	3.76602e+06	3.75106e+06	4.47102e+06	4.13625e+06	4.9151e+06	4.93955e+06	3.3559e+06	3.53246e+06	4.62687e+06	4.346e+06	4.04615e+06	4.33632e+06	4.18423e+06	4.03507e+06	3.97787e+06
842	233.15	2.16659	1.13549e+06	1.00127e+06	238023	969095	414852	1.42522e+06	1.59296e+06	1.88342e+06	149706	59547.9	1.33147e+06	1.21306e+06	370285	1.38749e+06	284331	82127.4	1.9079e+06	2.63646e+06	1.5477e+06	949611	1.17258e+06	1.02592e+06	1.07427e+06	896208	1.06843e+06
843	286.14	6.42957	1.09345e+06	464431	1.16412e+06	540700	946387	678763	1.28021e+06	1.2778e+06	560221	650709	676424	703128	615727	540831	583341	629548	613373	948995	1.22181e+06	1.12528e+06	842203	826145	788180	762982	852774
844	130.05	1.17966	3.3495e+06	5.30766e+06	9.64787e+06	1.79274e+06	9.13025e+06	3.85761e+06	3.19872e+06	3.31729e+06	9.76842e+06	6.81638e+06	3.15098e+06	2.00379e+06	3.3557e+06	2.5892e+06	5.54107e+06	7.26376e+06	4.06182e+06	3.14155e+06	5.03434e+06	1.62335e+06	4.82047e+06	4.61205e+06	4.72663e+06	5.14667e+06	4.99099e+06
846	128.118	14.996	3.40346e+06	4.18132e+06	3.77256e+06	4.06658e+06	3.98338e+06	3.93241e+06	3.10519e+06	3.38467e+06	3.71521e+06	3.28405e+06	4.00599e+06	3.56395e+06	4.46518e+06	3.97158e+06	3.81846e+06	4.16509e+06	3.14275e+06	4.0484e+06	4.22309e+06	3.78281e+06	3.77634e+06	4.10115e+06	3.28457e+06	3.34633e+06	2.97147e+06
847	87.092	11.9942	2.88432e+06	3.03064e+06	2.91387e+06	3.36141e+06	3.27921e+06	4.37635e+06	2.72233e+06	2.90684e+06	2.90414e+06	3.26192e+06	2.81637e+06	2.87455e+06	2.7234e+06	3.0718e+06	4.1778e+06	5.1839e+06	2.68395e+06	2.78256e+06	2.57834e+06	2.70636e+06	3.03555e+06	2.85809e+06	4.35678e+06	3.47415e+06	3.47655e+06
848	98.5123	11.4808	2.43004e+06	2.97786e+06	3.52027e+06	3.77957e+06	3.62142e+06	3.19548e+06	3.46915e+06	3.45561e+06	2.78626e+06	3.32472e+06	3.21067e+06	3.96868e+06	4.82774e+06	3.55521e+06	2.65969e+06	3.27707e+06	3.0849e+06	3.1775e+06	3.13913e+06	3.73239e+06	3.29827e+06	3.40536e+06	2.93275e+06	2.78213e+06	2.6644e+06
849	149.06	4.07789	1.07382e+06	1.2627e+06	1.00996e+06	504390	1.13662e+06	1.60646e+06	699665	540215	1.54622e+06	1.42744e+06	1.17784e+06	865066	1.37927e+06	973278	1.20289e+06	302467	1.28174e+06	990695	1.47752e+06	1.07958e+06	1.07545e+06	1.13421e+06	1.10222e+06	1.11839e+06	1.19104e+06
850	371.258	9.33916	497712	2.54509e+06	1.16678e+06	1.00815e+06	1.27001e+06	323815	2.78357e+06	2.82318e+06	776969	850396	1.75477e+06	593283	653283	377066	630528	1.34156e+06	327654	510067	370592	659926	1.09623e+06	931193	983869	943319	962218
851	473.224	7.01464	1.2673e+06	126306	244451	160478	306708	74903.5	233721	619131	152601	120152	21990.5	21232.8	25369.8	16791.9	10966.3	54358	24133.2	1.72194e+06	83503.8	39977.3	198806	189856	167729	166858	177188
852	375.289	11.623	7.91687e+06	8.9815e+06	2.61274e+06	3.29787e+06	2.55652e+06	2.36791e+06	90546.5	76002.1	7.18613e+06	4.0074e+06	58074.1	64340.9	287592	4.52651e+06	6.10831e+06	4.78854e+06	1.34232e+06	1.57266e+06	3.99918e+06	1.19037e+06	3.70346e+06	3.08166e+06	3.21435e+06	3.14656e+06	3.00312e+06
853	248.113	1.41652	244053	402652	360159	182553	263196	259969	384587	215870	88355	111027	232474	155585	502408	254528	322312	293402	1.37898e+06	600501	132786	407195	365996	309130	306375	326984	326605
855	212.103	1.04267	190664	146754	1.15804e+06	81567.9	563697	272022	196902	167664	308259	162439	210609	189963	720906	184949	383916	415247	334488	126226	275750	223530	315251	304282	323275	329484	322568
857	283.154	9.40546	175604	1.13358e+06	443377	165225	316986	473165	457820	722648	366164	369479	192501	385439	254942	279935	276868	914825	133079	383466	318296	185178	437710	385030	390795	367407	399159
859	127.05	4.58617	667867	1.37975e+06	192401	96425.1	414871	400050	503709	577104	186352	81945.2	405943	270166	199370	257054	560542	139338	670357	1.00274e+06	830552	394159	542867	494242	523838	551765	546395
863	203.139	3.02079	295797	77566	57723	102631	81669	424193	720060	746245	106950	92290.9	280324	391506	121128	254365	86075.9	12433.8	428404	1.77263e+06	374117	291745	397349	313237	295624	262616	267943
864	229.118	1.8869	1.18293e+06	418022	366305	551097	522356	1.43778e+06	930109	774586	431469	494231	1.57954e+06	1.16911e+06	1.05952e+06	1.16042e+06	1.03585e+06	328687	1.56347e+06	1.42383e+06	1.51578e+06	1.09188e+06	1.05749e+06	1.08435e+06	1.04146e+06	1.05238e+06	1.1612e+06
871	249.149	10.2693	749986	906721	271177	599478	261388	1.03542e+06	632127	362245	462795	800769	184759	175478	57674.6	576528	199549	482740	294180	185060	447875	129791	444689	424879	374109	439755	460089
872	82.5375	15.5061	412431	363354	397178	318444	263912	418313	431167	475348	337758	404668	263248	401884	308071	404299	348852	386521	388530	336199	351166	370043	352880	413720	337598	508851	274260
873	272.135	1.02152	227961	78326.6	164512	169099	198512	275487	210115	193238	144853	169332	574650	501475	103304	503578	55225.5	176562	957646	449945	510357	343404	280496	263092	326950	301257	288527
874	359.258	9.87817	185704	980857	254737	548555	339258	332997	490769	266190	283729	572820	128355	68615.1	128776	216821	238174	608386	266526	264501	205739	171420	366979	362772	317696	327460	344831
875	212.103	1.44409	254412	204858	563200	121397	295824	333281	173067	199670	819100	280741	232303	173597	363608	237613	438790	265455	325235	195594	254244	232334	335343	330206	325156	314359	295669
878	135.068	3.314	457357	356267	374708	435800	447757	1.50304e+06	526406	487988	379297	371757	1.23335e+06	1.30554e+06	1.44277e+06	1.44587e+06	1.12523e+06	460723	1.57997e+06	1.13248e+06	1.13795e+06	1.19249e+06	1.01674e+06	891557	892241	930835	925584
880	69.0703	1.96347	1.13984e+06	1.29834e+06	1.0716e+06	395765	1.04306e+06	1.56975e+06	680313	695106	1.02593e+06	1.15659e+06	693003	477800	696311	687593	906279	500764	983929	718742	1.00831e+06	529420	885799	936867	1.03166e+06	978580	996437
881	110.02	14.4079	2.30202e+06	2.05742e+06	1.64072e+06	1.51324e+06	1.20817e+06	956323	3.21878e+06	3.00158e+06	1.56682e+06	1.51926e+06	2.74367e+06	2.32898e+06	1.96214e+06	1.19285e+06	1.30875e+06	1.10671e+06	3.07977e+06	2.67815e+06	1.52146e+06	1.60947e+06	3.26137e+06	1.62059e+06	1.08061e+06	1.1298e+06	1.26552e+06
883	122.071	14.1779	4.27504e+06	4.31616e+06	4.58765e+06	4.30497e+06	4.50552e+06	4.61848e+06	4.36801e+06	4.46103e+06	4.22075e+06	3.88708e+06	4.14064e+06	4.27987e+06	4.13741e+06	4.31499e+06	4.20837e+06	4.56509e+06	4.18427e+06	4.23416e+06	4.11199e+06	4.44623e+06	4.57024e+06	4.35315e+06	4.36931e+06	4.29846e+06	4.17615e+06
884	128.118	14.335	3.52202e+06	3.95364e+06	3.80936e+06	4.18642e+06	4.56637e+06	4.00428e+06	3.32811e+06	3.40413e+06	3.80795e+06	3.41253e+06	3.90413e+06	3.67553e+06	4.11804e+06	3.91391e+06	4.32346e+06	4.26102e+06	3.37631e+06	3.77452e+06	4.42411e+06	3.82937e+06	4.07952e+06	4.14486e+06	3.76792e+06	3.51531e+06	3.44123e+06
885	205.097	5.93865	1.33504e+06	3.18129e+06	3.00178e+06	440941	1.76706e+06	2.05522e+06	1.27756e+06	1.04472e+06	2.64515e+06	2.7418e+06	660033	401996	590085	478116	777923	437074	916762	883322	831518	381762	1.22755e+06	1.36276e+06	1.3112e+06	1.1397e+06	1.16456e+06
886	72.0812	14.2037	4.49428e+06	4.36403e+06	4.7588e+06	4.61892e+06	4.95975e+06	4.17272e+06	4.82198e+06	5.08321e+06	4.68053e+06	4.34337e+06	4.42228e+06	4.45842e+06	4.3795e+06	4.48649e+06	4.00988e+06	4.41049e+06	4.67364e+06	4.45576e+06	4.78398e+06	4.9196e+06	4.90407e+06	4.95044e+06	4.50931e+06	4.09255e+06	4.0313e+06
888	66.0343	15.5854	862533	933835	916576	1.54429e+06	1.63808e+06	1.03305e+06	945835	833310	1.48246e+06	1.11578e+06	1.28639e+06	987145	1.02526e+06	1.02652e+06	1.28958e+06	1.42162e+06	1.06767e+06	1.11838e+06	1.44127e+06	1.42759e+06	1.07576e+06	916797	1.21691e+06	1.15078e+06	1.58903e+06
892	98.5122	13.951	3.45618e+06	2.93069e+06	2.40313e+06	2.2475e+06	1.91494e+06	1.66031e+06	4.73479e+06	4.10318e+06	2.44007e+06	2.83444e+06	3.3644e+06	3.0012e+06	2.68682e+06	1.87062e+06	1.82741e+06	1.72114e+06	4.07179e+06	3.38301e+06	2.21237e+06	2.45703e+06	4.14962e+06	2.45958e+06	1.71418e+06	1.84026e+06	2.04522e+06
895	389.269	9.33916	556149	2.96978e+06	1.70211e+06	1.32583e+06	1.69496e+06	424811	2.96048e+06	2.98255e+06	997684	1.08218e+06	1.51168e+06	592836	657903	506049	903349	2.00763e+06	424279	504355	514790	832860	1.3425e+06	1.08896e+06	1.12152e+06	1.01557e+06	1.10034e+06
897	303.17	9.82124	114600	2.18744e+06	614987	286036	288796	428496	249333	563791	695776	723947	125071	341597	875348	826306	1.12314e+06	1.25182e+06	565261	508655	597438	378353	724540	689842	615619	645739	653522
898	424.305	9.67089	87103.2	315687	145207	102621	314330	97171.3	1.53019e+06	1.94849e+06	286967	155864	1.43449e+06	504369	154730	89596.3	105999	171339	57230.6	210411	124393	245701	533365	285918	321737	309237	342684
900	345.177	1.04915	515856	209250	315826	441090	434359	826587	660194	488523	376139	383879	1.39666e+06	1.36068e+06	744080	1.04212e+06	445037	425294	815148	1.2425e+06	1.22608e+06	975875	718318	723460	711970	772611	682343
901	391.284	11.107	4.36373e+06	5.42193e+06	4.12181e+06	5.15144e+06	4.10168e+06	3.55984e+06	1.64826e+06	1.69812e+06	9.41904e+06	7.11207e+06	1.79428e+06	1.53309e+06	1.99834e+06	7.06065e+06	9.26128e+06	8.11796e+06	2.70135e+06	3.03866e+06	9.74536e+06	3.98183e+06	4.1315e+06	5.07301e+06	4.12073e+06	5.57057e+06	5.02058e+06
902	299.069	4.18474	67984.1	92449.6	283671	594045	198073	315185	175493	88753.2	270212	341062	537398	855107	530094	441862	297017	281707	270937	322620	688988	1.21082e+06	371038	395408	354729	433540	412871
905	222.113	9.0685	185250	134117	293612	442583	127843	950159	174494	37640.2	655635	499155	739938	946766	806601	696399	389001	45858.5	324536	167141	901482	999036	506489	510214	526708	513171	525923
906	128.118	15.3863	2.38652e+06	2.77369e+06	2.61604e+06	2.74865e+06	2.97254e+06	2.50596e+06	2.23736e+06	2.33783e+06	2.7737e+06	2.3294e+06	2.745e+06	2.49615e+06	3.07061e+06	2.84334e+06	2.17426e+06	2.98875e+06	2.23251e+06	2.72838e+06	3.03097e+06	2.78835e+06	2.46119e+06	2.96994e+06	2.21159e+06	2.36195e+06	2.06555e+06
907	235.169	9.25417	515918	187668	86193.9	88040.2	95501.3	87145.4	147525	1.04839e+06	104583	88596.9	72420.6	93187.7	68416.1	77833	64757.1	90142.4	60318.6	89209.5	69378.2	72326.8	100779	95197.5	98417	93973	91021
908	247.415	0.800753	59209.3	145614	34220.6	57584	40811.2	218559	50104.3	38017	34965.5	20028.7	184873	144500	39939.1	304004	54106.6	17445.8	81261.4	112773	33303.6	84284.4	133211	76936.2	72626.9	78858.5	111619
909	111.092	12.7707	2.92194e+06	3.08423e+06	3.16764e+06	3.48833e+06	3.42495e+06	4.38371e+06	2.72164e+06	2.73841e+06	3.2231e+06	3.41004e+06	2.68023e+06	3.19479e+06	3.17717e+06	2.98711e+06	4.75328e+06	4.6124e+06	2.44849e+06	2.60875e+06	2.99825e+06	3.00032e+06	3.15965e+06	3.27306e+06	4.16054e+06	3.556e+06	3.61845e+06
911	260.16	1.9748	1.01628e+06	264983	100642	148973	160365	635481	680626	1.50616e+06	161952	97375.2	278556	264784	97930.9	223992	95087.2	38115.7	441108	1.7141e+06	397638	270215	432628	424666	395949	369514	352455
913	99.0555	12.7468	4.5279e+06	4.5699e+06	4.08032e+06	4.68894e+06	4.65173e+06	4.78723e+06	4.7797e+06	4.42609e+06	4.66089e+06	4.54036e+06	4.23168e+06	4.72343e+06	4.57859e+06	4.33911e+06	4.65816e+06	4.82766e+06	4.34347e+06	4.31326e+06	4.59538e+06	4.27958e+06	4.67811e+06	4.6315e+06	4.65823e+06	4.37641e+06	4.49328e+06
914	74.0604	11.2208	4.18891e+06	4.33281e+06	3.4363e+06	4.22857e+06	4.54362e+06	4.109e+06	4.60527e+06	4.55415e+06	4.54093e+06	4.46704e+06	4.38154e+06	4.45421e+06	4.23087e+06	4.43046e+06	3.9941e+06	4.34094e+06	4.55883e+06	4.39437e+06	4.54239e+06	4.35562e+06	4.55366e+06	4.25855e+06	4.64874e+06	4.17531e+06	4.06647e+06
915	117.105	5.67141	30799.4	50705.1	61787.4	49353.7	50607	934781	49863.9	53862	28232.5	41464.7	869242	714842	788816	1.04322e+06	797798	62230.4	1.00599e+06	818207	809366	672886	511961	500327	480077	529893	432418
916	133.064	15.5666	550705	642657	611403	980698	1.08049e+06	735475	689505	556837	1.0163e+06	723453	785647	650680	645387	710513	765628	905874	769032	711434	980391	905570	657768	553504	818223	852852	1.20762e+06
917	275.671	6.9763	284785	181975	241860	303768	294485	839426	340416	281960	155408	260618	651760	660304	489489	867655	695490	286524	744785	908642	535969	547650	535088	532944	494027	507374	531822
919	58.0656	11.4601	4.0776e+06	4.24477e+06	3.84117e+06	3.82494e+06	4.14826e+06	4.3506e+06	4.32423e+06	4.37379e+06	4.31613e+06	4.19267e+06	3.98187e+06	4.05538e+06	4.00817e+06	3.94786e+06	4.07164e+06	4.29803e+06	4.57891e+06	3.88887e+06	4.02992e+06	3.88007e+06	4.4916e+06	4.13801e+06	4.3266e+06	4.26608e+06	4.33971e+06
920	169.095	0.829053	654347	193063	35666.7	59119.9	65520.8	133779	120137	109865	70381.7	64657.3	55143	39485	102644	16406.2	105402	85303.1	108058	110267	105465	80104.6	110626	114236	100071	116477	114641
922	372.184	8.86795	630646	47327	479.424	643.248	6065.68	637.56	18067.4	722484	375.318	0	649.89	753.36	260.436	0	706.563	0	3169.43	0	0	0	7600.56	7327.61	7017.32	6496.08	5317.66
924	138.055	0.986827	352919	2.07135e+06	616438	233791	156143	362297	150134	555536	177759	49652.2	113126	77591.1	207060	222490	89078.7	162689	270915	560540	95139.9	186639	342556	354041	375357	386471	370690
926	111.092	12.5147	2.43731e+06	2.66959e+06	2.79706e+06	2.91441e+06	2.92523e+06	4.05008e+06	2.35675e+06	2.66841e+06	2.81609e+06	2.99427e+06	2.38544e+06	2.7274e+06	2.58089e+06	2.87598e+06	4.10608e+06	4.27491e+06	2.36682e+06	2.4034e+06	2.48656e+06	2.75591e+06	2.77875e+06	2.69859e+06	3.56957e+06	3.06056e+06	3.09555e+06
927	163.108	0.800517	1.29437e+06	75712.6	116630	102591	134863	266287	828055	457204	219810	198405	167052	138870	247730	143849	227303	45545.4	157288	320889	362200	293102	303181	274632	287328	294239	250326
928	356.266	9.39022	580925	1.25271e+06	101136	193981	207220	529761	1.82234e+06	5.05917e+06	1.16671e+06	300317	1.67941e+06	386436	330694	448350	220284	142960	169513	603787	261101	634394	831358	891722	1.05678e+06	835707	1.03234e+06
929	102.128	13.0523	4.4319e+06	4.53601e+06	4.40837e+06	4.24322e+06	4.14308e+06	4.19835e+06	4.51306e+06	4.32623e+06	4.32223e+06	4.6163e+06	4.37782e+06	4.56436e+06	4.28101e+06	4.22272e+06	4.22486e+06	4.16125e+06	4.47727e+06	4.39822e+06	4.58328e+06	4.37917e+06	4.21421e+06	4.32731e+06	4.38052e+06	4.22973e+06	4.27863e+06
930	250.129	1.05491	537053	923298	647571	971758	219524	732953	384623	465865	217352	398749	1.0507e+06	1.1494e+06	289233	436087	351261	321329	185006	493902	460445	1.07548e+06	562802	498069	505246	588173	601438
932	227.139	2.23762	318211	344610	1.12764e+06	607786	401890	1.44176e+06	382001	488939	204780	254235	782438	643285	837821	1.20907e+06	809324	482623	1.95667e+06	892122	647634	1.44139e+06	847514	822162	780653	782284	790599
933	121.065	2.36859	297589	549796	216139	314735	160891	796432	512436	67917.4	530289	567739	877330	321487	673391	2.08279e+06	792072	206716	499092	379947	2.33215e+06	364007	671662	662051	667755	675477	658822
934	195.124	1.47336	207454	242250	283957	310529	373624	884347	871199	678799	132122	175875	1.06018e+06	910838	392496	916204	252122	178068	738718	1.07248e+06	1.15595e+06	640111	581938	532949	518729	495090	491790
936	229.13	0.939265	365337	60021.7	202718	258556	137128	133833	433050	335074	405160	250080	740095	444444	57252.6	411563	104130	63858.5	192099	360204	765657	228047	333205	296246	302185	305420	318766
937	244.129	1.47667	1.17221e+06	604471	603515	912071	767047	1.40547e+06	877035	1.06329e+06	522518	617187	1.48304e+06	1.5666e+06	974716	1.45475e+06	924045	423115	891451	1.76715e+06	1.22927e+06	1.35826e+06	1.10053e+06	1.04704e+06	997388	1.04557e+06	1.05811e+06
940	98.0603	0.884577	133034	184853	306644	139018	200867	225920	221434	203093	294563	296748	409782	381986	505972	441282	354420	202455	846236	250809	392192	525565	333695	304608	351113	322102	328193
941	166.053	0.91139	569888	1.2336e+06	703342	254117	759735	627941	633377	273725	528138	422426	363282	212777	425529	388312	727902	405646	835292	214513	503067	170055	491799	504519	497151	543025	516289
942	223.108	5.51355	804831	690525	204166	494264	444151	1.05178e+06	575934	681444	323421	235778	1.02077e+06	727209	299065	579239	346863	54572.7	714399	824504	948814	626965	698081	718268	715663	670506	715099
943	124.087	12.6488	4.08613e+06	4.03544e+06	4.12598e+06	4.14975e+06	4.28391e+06	4.56863e+06	4.07598e+06	4.32377e+06	4.38214e+06	4.4029e+06	4.35164e+06	4.06944e+06	4.0149e+06	4.44429e+06	4.26098e+06	4.57116e+06	4.29791e+06	4.15015e+06	3.97526e+06	4.32251e+06	4.01504e+06	4.33437e+06	4.2471e+06	4.23235e+06	4.25895e+06
944	139.531	0.91139	676666	1.26307e+06	260202	726356	310458	535932	544059	973807	442089	340057	258056	332474	160192	349720	169010	438156	297158	654799	185675	308765	554911	532388	499005	471902	510379
946	145.955	15.5177	331182	308991	330860	221747	165933	318932	327273	393467	342839	334976	185071	356222	260270	378081	307067	321061	329863	229396	279195	384720	320576	278615	245011	385701	194724
947	343.263	10.8478	60437.7	205430	150377	1.14637e+06	398820	225794	89351.2	52333.1	83463.9	359298	14058.9	7730.59	40813.9	270324	325877	386801	139571	22503.8	55031.8	115364	195449	206377	195419	202833	217513
950	132.102	9.26872	529755	223403	1.06223e+06	279448	654229	1.44624e+06	434123	263425	366016	341059	729774	720043	1.07691e+06	479932	312707	150129	279145	361259	809354	956252	601593	570054	597544	554465	524629
952	799.571	9.62483	12268.6	121896	9934.8	15113.4	10248.1	13619	402360	1.08324e+06	118202	9796.37	499228	28799.7	7485.41	6626.42	3312.83	8573.89	0	44968.5	10639	23164.8	93651.5	70891.3	93666.5	89528.1	84267.8
954	250.144	9.61193	57693.5	30190.2	497200	103906	149885	329134	105454	56970.9	112843	60134.2	758113	613597	983794	420944	491008	133709	333521	180701	1.10089e+06	1.16371e+06	428986	394306	384539	417976	400524
956	372.188	1.05255	285684	88848.5	287660	274374	301332	433880	386794	330737	227837	209965	701620	919481	396784	532943	217694	201864	386034	820663	686661	586748	366165	409204	390140	417740	388444
957	215.139	4.08438	3.67575e+06	4.3538e+06	1.56088e+06	758341	2.89164e+06	3.57389e+06	1.52419e+06	1.96615e+06	422397	140362	1.35159e+06	1.32434e+06	742790	1.70025e+06	1.01144e+06	671746	2.80603e+06	2.21698e+06	3.44891e+06	1.11237e+06	1.87424e+06	2.10098e+06	1.97499e+06	2.55491e+06	2.55664e+06
958	74.0605	10.8484	3.88068e+06	3.81388e+06	3.40574e+06	3.75903e+06	3.81177e+06	3.62789e+06	4.08022e+06	4.24634e+06	3.95961e+06	4.10402e+06	3.89124e+06	3.80791e+06	3.84437e+06	3.98332e+06	3.63103e+06	4.07391e+06	4.09919e+06	3.88149e+06	4.0739e+06	3.86325e+06	4.05149e+06	3.87388e+06	4.04084e+06	3.7937e+06	3.71584e+06
959	261.145	4.60097	1.06707e+06	339118	48837	233756	179150	607084	648101	590656	119738	119771	689263	351282	264159	487675	371903	74468.6	1.21602e+06	706260	658089	252785	468569	456785	491638	467742	465139
964	110.072	12.7397	3.89267e+06	3.69176e+06	3.89545e+06	3.62021e+06	3.88833e+06	4.03539e+06	3.82008e+06	3.79578e+06	3.93445e+06	3.87932e+06	3.62036e+06	3.67612e+06	4.18092e+06	3.56175e+06	3.98497e+06	4.0803e+06	3.56797e+06	3.59502e+06	3.99351e+06	3.97794e+06	4.0772e+06	3.95536e+06	4.23728e+06	4.04648e+06	4.2121e+06
966	227.103	1.61597	2.31415e+06	2.48299e+06	921584	608595	1.93926e+06	2.07507e+06	877889	1.5137e+06	885351	525868	710017	517872	508902	873751	1.03311e+06	572982	1.30486e+06	1.62283e+06	1.58538e+06	603297	1.28342e+06	1.41537e+06	1.49413e+06	1.52169e+06	1.56008e+06
967	128.118	13.3813	3.01334e+06	3.39981e+06	3.24856e+06	3.78568e+06	3.93227e+06	3.84724e+06	2.80153e+06	2.88702e+06	3.40566e+06	3.49408e+06	3.06897e+06	3.3275e+06	3.61736e+06	3.30576e+06	4.09096e+06	4.04815e+06	2.69235e+06	2.7352e+06	3.60669e+06	3.51992e+06	3.3647e+06	3.35676e+06	3.47436e+06	3.55826e+06	3.64638e+06
968	417.187	1.86948	205865	850925	5748.1	46887.1	51977.9	135550	7771.82	146099	50899.8	2672.28	0	1804.38	11248.7	8043.28	30899.8	81265.5	19283.9	195184	11009.2	11830.7	156709	166098	173563	191923	192969
969	476.307	7.92099	495834	116816	776178	416779	400067	65863.5	594256	314150	852225	586082	115430	116096	184344	44662	231799	355975	145629	99830.2	92223.3	111051	273042	261633	258942	251473	243029
970	206.045	2.09547	1.01585e+06	286494	62429.2	1.13128e+06	69600.8	210974	1.45714e+06	513016	1.1608e+06	1.24271e+06	297633	268418	310158	226229	5014.89	45952.4	389216	265424	298343	226030	509258	471195	471310	442906	452928
971	157.123	10.2602	85291.7	217033	125179	1.2972e+06	51684.3	112583	124226	116666	116296	98099.5	86346.4	150300	189244	187874	101677	49873.1	75112.3	113271	44781.3	38400.1	157380	174650	161365	183307	169790
973	314.181	6.4856	23830.1	27162.8	920963	21959	78239.3	17140.6	44883.9	144783	53703.8	29931.8	11517.4	16726.8	43438.7	20411.1	31935	61652.8	32531.6	14775.2	15728.3	13880.3	55190.4	53520.2	54212.2	47036.2	57307.8
975	179.584	1.51345	2625.02	72660.5	48495.3	51415	111549	412446	56453.8	4082.41	131293	98040.9	483654	354223	700417	444479	673772	192184	322189	77225.3	561899	234112	278811	280238	229394	275493	262870
977	100.076	5.61386	1.16247e+06	1.36855e+06	2.32449e+06	3.23722e+06	1.84611e+06	2.66269e+06	1.39359e+06	1.01624e+06	2.27187e+06	2.69269e+06	2.97892e+06	3.33514e+06	3.00465e+06	2.72155e+06	2.34355e+06	2.17391e+06	1.82315e+06	2.04192e+06	3.46441e+06	4.28733e+06	2.26812e+06	2.50134e+06	2.28525e+06	2.33628e+06	2.48565e+06
978	98.0716	14.9216	3.17421e+06	3.78542e+06	3.5531e+06	3.84431e+06	3.62343e+06	3.71935e+06	3.09823e+06	3.15342e+06	3.70362e+06	3.34162e+06	3.25139e+06	3.32388e+06	3.67867e+06	3.63479e+06	4.212e+06	3.74473e+06	3.34078e+06	3.32191e+06	3.71902e+06	3.61527e+06	3.34581e+06	3.41078e+06	3.79252e+06	3.57626e+06	3.49249e+06
980	166.121	1.44696	1044.19	47875.1	79393.2	350531	7774.66	779352	770298	420447	52120.8	108894	869224	1.08216e+06	526553	867782	324296	7730	522278	968492	820711	689043	436160	385464	349176	385766	354492
981	265.155	6.58456	504618	91998.8	40340.3	100795	59368.8	374605	511164	921311	126549	104794	138186	174020	64070.7	151989	70630.7	23928.7	288677	1.01215e+06	250923	231823	282004	245524	190720	183327	209715
983	189.123	2.80727	664786	606919	118761	507877	272758	1.16482e+06	540409	433516	240170	163127	806418	721986	470910	853693	454818	52064.6	1.11298e+06	1.12346e+06	945917	630631	669736	701350	637850	693069	663126
985	125.986	1.05255	8.6189e+06	8.65365e+06	1.31483e+07	1.40919e+07	9.05081e+06	1.30777e+07	1.81564e+07	1.66011e+07	1.23961e+07	1.33417e+07	1.92553e+07	2.35683e+07	1.19349e+07	2.38215e+07	1.36821e+07	9.34602e+06	1.32883e+07	2.30426e+07	1.47691e+07	1.61033e+07	1.93912e+07	1.50537e+07	1.34256e+07	1.47379e+07	1.25883e+07
986	189.123	3.16532	654212	428673	193309	441883	260376	1.19619e+06	803261	708798	272552	224536	883892	861903	410499	914789	315183	47044.3	1.25681e+06	1.42546e+06	1.02992e+06	813733	832230	746048	703108	669175	685705
989	391.285	14.3655	2.31118e+06	2.30834e+06	2.07301e+06	2.33009e+06	2.2056e+06	2.19709e+06	2.31924e+06	2.12875e+06	2.1906e+06	2.42714e+06	2.12466e+06	2.23756e+06	2.16841e+06	2.26041e+06	2.29961e+06	2.23139e+06	2.05913e+06	2.11185e+06	2.28876e+06	2.28506e+06	2.23756e+06	2.42875e+06	2.31166e+06	2.1468e+06	2.02614e+06
990	180.137	2.35921	20716.2	145320	80544.9	462320	11693.3	862332	591319	379783	34482	36728.5	952042	1.1327e+06	461460	1.1381e+06	142157	5594.02	729717	930531	1.08063e+06	830376	439820	369019	328095	361375	335727
994	128.118	14.6262	3.38404e+06	3.98698e+06	3.69384e+06	4.1525e+06	4.38604e+06	4.01727e+06	3.27351e+06	3.44317e+06	3.69182e+06	3.33283e+06	3.95469e+06	3.54764e+06	4.05126e+06	3.94579e+06	4.14141e+06	3.96594e+06	3.1484e+06	3.71942e+06	4.25969e+06	3.75218e+06	3.84945e+06	3.94504e+06	3.45305e+06	3.25703e+06	3.13319e+06
997	272.172	0.961702	606954	1.00198e+06	282643	122477	560394	504471	322686	430551	85831.9	52135.5	227877	154476	70401.8	215744	41919.3	127013	453866	486936	568250	164095	407921	376095	398612	397687	404847
999	303.119	1.60395	342300	233234	376899	390411	407823	1.12731e+06	417760	379731	297695	324798	1.02308e+06	934584	584733	1.14299e+06	517718	446325	748331	815985	920845	844766	645620	611513	638375	648279	624805
1004	110.02	13.8683	2.59297e+06	2.05219e+06	1.80037e+06	1.86797e+06	1.46498e+06	1.302e+06	3.50493e+06	2.84953e+06	1.8367e+06	2.16474e+06	2.762e+06	2.18083e+06	2.2075e+06	1.39461e+06	1.56056e+06	1.28831e+06	3.31331e+06	2.42178e+06	1.51993e+06	1.78489e+06	3.15329e+06	1.85993e+06	1.26587e+06	1.29869e+06	1.42959e+06
1005	353.247	10.2214	131350	562599	219148	162858	657743	111605	4.10048e+06	7.31397e+06	232781	112353	6.49311e+06	1.03479e+06	534410	77811.8	89124.8	256557	50310.5	2.33481e+06	83780.8	366800	1.17826e+06	1.56591e+06	1.38687e+06	1.47733e+06	1.42924e+06
1008	98.5122	14.6612	2.85502e+06	2.46955e+06	1.92197e+06	1.50509e+06	1.38915e+06	1.24572e+06	3.92573e+06	3.32349e+06	1.92774e+06	1.94084e+06	2.76661e+06	2.52331e+06	1.99617e+06	1.35468e+06	1.30388e+06	1.22719e+06	3.4524e+06	2.97249e+06	1.8545e+06	1.8853e+06	3.57407e+06	1.75467e+06	1.2683e+06	1.27593e+06	1.47062e+06
1009	56.05	15.2973	3.41408e+06	3.33251e+06	3.46072e+06	3.30885e+06	3.32693e+06	3.24514e+06	3.61142e+06	3.21734e+06	3.65001e+06	3.25388e+06	3.3695e+06	3.50778e+06	3.48738e+06	3.49151e+06	3.08837e+06	3.5819e+06	3.41228e+06	3.43586e+06	3.45493e+06	3.50525e+06	3.51178e+06	3.49063e+06	3.35654e+06	3.0988e+06	3.1534e+06
1013	87.092	11.736	2.43359e+06	2.68541e+06	2.37928e+06	2.82246e+06	2.83462e+06	3.48845e+06	2.28032e+06	2.54946e+06	2.40308e+06	2.72422e+06	2.45437e+06	2.50832e+06	2.37641e+06	2.68128e+06	3.8932e+06	4.26266e+06	2.17354e+06	2.3445e+06	2.23583e+06	2.36531e+06	2.73096e+06	2.40936e+06	3.53473e+06	2.83649e+06	2.7439e+06
1015	219.134	3.92823	323802	506930	254302	502756	580482	1.2071e+06	1.18088e+06	791397	120249	151387	1.08963e+06	715498	572347	697328	545341	65175.5	1.11556e+06	1.36058e+06	971843	507614	931150	863882	827335	832371	837883
1016	235.119	1.6863	210701	98108.6	250836	233884	240292	384124	234533	198411	280854	275506	1.05596e+06	1.09674e+06	405787	605876	387089	204879	1.12161e+06	1.04533e+06	1.08226e+06	803822	511775	508422	508678	524226	531693
1019	303.17	10.4254	131900	984230	181882	85661.9	147644	193235	103830	335701	75783.6	116349	39772.9	170057	218030	280186	170946	326580	331045	1.08466e+06	235498	134948	261406	257225	242465	226483	234093
1021	98.5123	10.6047	2.54177e+06	2.75099e+06	3.2736e+06	3.35443e+06	3.04984e+06	3.65113e+06	2.82358e+06	2.4462e+06	2.83851e+06	3.18949e+06	2.45411e+06	3.30107e+06	3.34218e+06	3.46927e+06	3.35376e+06	3.77396e+06	2.84656e+06	2.72009e+06	3.15934e+06	3.60642e+06	3.40277e+06	3.21587e+06	3.07397e+06	2.93553e+06	2.66697e+06
1022	391.284	11.4004	1.92016e+06	2.01164e+06	1.90007e+06	2.05145e+06	1.7631e+06	1.66329e+06	1.1378e+06	1.12965e+06	2.9865e+06	2.27418e+06	1.19869e+06	1.09473e+06	1.16219e+06	2.54602e+06	3.05965e+06	2.65601e+06	1.57192e+06	1.51739e+06	2.99921e+06	1.70874e+06	1.7661e+06	1.9024e+06	1.96979e+06	2.00653e+06	1.99486e+06
1024	86.0967	1.09728	995020	739463	1.31055e+06	1.15104e+06	1.13823e+06	6.23533e+06	1.18387e+06	1.46241e+06	8.3927e+06	7.84835e+06	1.00853e+07	4.79595e+06	441732	1.34672e+06	1.854e+06	814226	5.60019e+06	2.38055e+06	1.13283e+07	8.04853e+06	4.23896e+06	3.79143e+06	3.53026e+06	3.66124e+06	3.58019e+06
1028	131.534	15.5163	156987	94600.9	128169	168658	78199.2	104756	214348	196451	92514.6	130165	78200.1	100465	102913	74392.6	69370.2	91238.8	121656	177760	151361	61487.5	121835	276165	64132.9	108141	53732.5
1030	297.17	10.4254	132371	854830	154876	57714.6	84233.5	141679	84200.5	416827	43608.2	95114.1	16614.5	70142.1	99486.8	114784	59723.2	193022	155290	1.11361e+06	86113	64308.1	201963	186220	157337	180269	155278
1032	98.5123	11.2142	2.49381e+06	3.13556e+06	3.61014e+06	3.72722e+06	3.50721e+06	3.3953e+06	3.45082e+06	3.2028e+06	2.97365e+06	3.43233e+06	3.235e+06	3.94954e+06	4.27923e+06	3.71408e+06	3.04388e+06	3.8056e+06	3.30245e+06	3.20482e+06	3.16592e+06	3.8297e+06	3.53442e+06	3.35993e+06	3.22052e+06	2.98095e+06	2.85275e+06
1033	319.198	1.02715	211421	149337	200763	198586	225149	548040	262708	218715	172413	162171	594980	569175	649545	538900	528029	238024	739340	570935	509574	479007	373021	361691	402206	382404	342886
1034	98.5123	10.3239	2.39537e+06	2.57629e+06	3.07646e+06	3.05336e+06	2.86575e+06	3.50448e+06	2.28595e+06	1.88707e+06	2.73957e+06	3.15068e+06	1.98095e+06	2.86007e+06	3.0153e+06	3.22499e+06	3.62699e+06	3.55332e+06	2.49744e+06	2.38267e+06	3.00196e+06	3.3164e+06	2.76537e+06	2.743e+06	2.93946e+06	3.03682e+06	2.68752e+06
1035	563.333	9.796	14041.1	4299.19	8397.93	3365.11	36346.2	24608.8	91289.8	259522	4240.28	6278.98	780916	26177.1	16454.7	31309.5	5387.42	0	1355.34	29556.1	7977.34	9781.91	55332.1	57386.7	56009.8	47732.7	47799.6
1037	424.305	10.3013	161101	467782	205956	142812	350388	104776	2.44965e+06	3.06799e+06	177289	99989.7	2.70053e+06	574676	366365	104202	128529	265029	49845.3	931682	100238	246318	774415	788463	651701	719743	681286
1038	165.055	2.23762	995257	1.74534e+06	1.60866e+06	569875	1.40412e+06	2.28316e+06	1.07385e+06	736430	1.5645e+06	2.12626e+06	1.18845e+06	882650	1.46487e+06	1.02852e+06	1.30247e+06	580363	1.90282e+06	1.1871e+06	1.25871e+06	951422	1.51406e+06	1.42501e+06	1.41284e+06	1.3412e+06	1.46133e+06
1039	123.044	1.79993	591424	923489	838127	342123	872813	1.05844e+06	581361	421064	945928	1.07079e+06	576127	420059	854814	525122	604323	340581	907090	633678	658977	633068	638248	840396	750315	725467	755618
1040	98.5123	13.6957	2.88506e+06	2.54239e+06	2.39332e+06	2.27731e+06	1.83849e+06	1.67463e+06	3.90196e+06	3.57897e+06	2.20487e+06	2.72612e+06	3.03523e+06	2.50986e+06	2.49474e+06	1.77448e+06	1.98618e+06	1.74667e+06	3.74235e+06	3.03002e+06	1.93673e+06	2.31385e+06	3.69935e+06	2.23234e+06	1.73477e+06	1.66098e+06	1.93693e+06
1044	110.02	11.8284	1.56641e+06	1.89141e+06	1.71483e+06	2.15952e+06	1.7629e+06	1.92882e+06	1.79548e+06	1.81347e+06	1.7171e+06	1.97789e+06	1.84369e+06	2.34689e+06	2.81993e+06	2.14888e+06	1.60193e+06	1.90335e+06	1.81262e+06	1.92846e+06	1.79099e+06	1.95897e+06	1.81139e+06	1.84721e+06	1.52329e+06	1.63726e+06	1.54696e+06
1045	316.66	8.7424	124639	316172	31887.9	2006.88	48124.9	10480.5	58886.5	745001	12963.9	23601.4	0	1576.94	3738.24	3081.14	4986.76	23118.3	85929.8	59056.2	1947.79	12956.8	47716.3	35079.8	28576.4	31531.6	29873.2
1047	215.139	1.96723	184630	74673.3	6.66561e+06	3.17532e+06	1.3093e+06	205357	164033	217106	91585.9	97088.5	252358	174386	91042.1	225129	73791.2	1.09382e+06	149809	247570	295351	1.08973e+06	702749	831197	772994	815372	761392
1048	279.171	7.71788	199931	74074.1	35896.7	126782	48975.7	372973	744903	871897	95402.1	96314.1	193336	276912	67030.7	171337	77087.7	17067.3	400474	1.34422e+06	336624	303912	367005	264387	217277	196715	205723
1049	98.5123	10.9081	2.63551e+06	3.27619e+06	3.74968e+06	3.47e+06	3.58267e+06	3.5926e+06	3.15402e+06	2.85632e+06	2.83726e+06	3.38154e+06	2.89675e+06	3.38311e+06	3.68344e+06	3.73618e+06	3.16928e+06	3.79785e+06	3.27721e+06	3.046e+06	3.06828e+06	3.73258e+06	3.43227e+06	3.41462e+06	3.4108e+06	3.07443e+06	2.93814e+06
1050	69.0452	13.7947	3.5322e+06	3.6191e+06	3.52087e+06	3.88494e+06	3.59988e+06	3.68661e+06	3.75651e+06	3.71866e+06	3.56456e+06	3.601e+06	3.66467e+06	3.61089e+06	3.7132e+06	3.61768e+06	3.91034e+06	3.77601e+06	3.75117e+06	3.64435e+06	3.84733e+06	3.65922e+06	4.03299e+06	3.53021e+06	3.64944e+06	3.69578e+06	3.7595e+06
1051	156.077	4.73879	219927	199605	217583	184829	223113	774993	253849	243361	165597	172967	629050	594705	750067	742101	517851	225994	952853	574578	594634	460444	435345	384769	425829	437959	424944
1053	104.071	1.2008	3.40838e+06	3.70344e+06	5.11992e+06	2.22483e+06	1.80525e+06	8.48109e+06	2.39293e+06	2.36778e+06	7.12565e+06	7.49458e+06	3.58838e+06	4.53199e+06	4.82511e+06	2.3729e+06	2.22816e+06	885809	2.20008e+06	3.25422e+06	3.64091e+06	6.42654e+06	4.56914e+06	4.01301e+06	3.81911e+06	4.1178e+06	3.87062e+06
1054	141.959	15.5262	716826	624548	747668	518744	484045	548662	942196	981951	611359	606569	728504	706338	678406	565837	553809	566162	904938	758447	581187	641614	876774	609633	441508	628186	446347
1055	593.266	2.70829	985766	118274	203949	5589.16	12551.4	19477.1	201899	1.40506e+06	158161	25043.1	0	1707.75	0	0	0	0	2716.05	71444.6	0	1365	148996	154034	135803	141235	152416
1058	188.071	5.93865	1.0533e+06	2.33503e+06	2.61823e+06	408904	1.5662e+06	2.13316e+06	1.1148e+06	938309	2.30876e+06	2.44402e+06	670771	406107	595277	531643	794503	427396	987886	893083	896682	413426	1.1362e+06	1.34954e+06	1.38751e+06	1.17304e+06	1.16665e+06
1059	166.097	14.6612	3.41183e+06	3.42268e+06	3.17186e+06	3.38957e+06	3.27723e+06	3.37321e+06	3.50497e+06	3.24966e+06	3.25691e+06	3.45088e+06	3.18054e+06	3.21869e+06	2.99309e+06	3.34907e+06	3.37257e+06	3.43103e+06	3.20197e+06	3.25426e+06	3.35575e+06	3.23984e+06	3.23323e+06	2.97359e+06	3.35953e+06	3.17159e+06	3.27782e+06
1062	216.16	9.53405	86583.6	48739	937015	94940.8	303045	356235	172638	53637.5	98927.5	78257.3	519468	448182	737611	228470	223792	142932	118267	132356	584727	1.01479e+06	328351	338541	318433	317391	319201
1063	243.134	4.60097	930576	291891	120739	283154	232701	757118	752184	686871	198741	188355	801649	454490	454117	587544	477180	96415.4	1.31988e+06	852663	819133	358409	580790	556371	560584	568750	580528
1064	124.087	12.3247	3.39364e+06	3.40766e+06	3.48132e+06	3.57692e+06	3.5921e+06	3.7142e+06	3.42168e+06	3.4487e+06	3.43254e+06	3.75131e+06	3.52341e+06	3.51267e+06	3.45195e+06	3.71302e+06	3.5545e+06	3.9763e+06	3.45544e+06	3.54278e+06	3.40906e+06	3.6796e+06	3.52088e+06	3.468e+06	3.61505e+06	3.40715e+06	3.62016e+06
1066	110.02	12.3155	1.61827e+06	1.99767e+06	1.99938e+06	2.04562e+06	1.68338e+06	1.64886e+06	1.84877e+06	1.8129e+06	1.66637e+06	1.81314e+06	1.70571e+06	1.90442e+06	1.96949e+06	1.88076e+06	2.39777e+06	1.86808e+06	1.68935e+06	2.13814e+06	1.77848e+06	1.86532e+06	1.67684e+06	1.72776e+06	1.37965e+06	1.48798e+06	1.37231e+06
1067	246.145	4.10518	418345	215814	139351	293625	272938	893351	640920	566019	92391.4	100130	747484	669400	452332	575332	353614	75959.7	924972	1.06957e+06	855216	439264	625760	644000	563891	611142	593876
1071	402.234	7.33747	47069.2	41438.6	752791	30334	130145	23544.6	93554.1	164150	50777.7	56809.8	10177.5	8391.09	37389.1	14479	32307.8	113576	19259.1	22581.1	14231.5	6717.9	62892.8	63262.8	55307.7	52806.9	49339.9
1074	233.154	9.43569	202817	858495	248946	85048.4	163150	241209	334250	521037	221844	179575	108360	134220	83000.7	94774.5	104552	423800	112904	140120	125907	93947.8	233503	217295	235447	219338	233982
1077	87.0044	7.5717	1.45933e+06	1.70561e+06	1.58994e+06	1.59397e+06	1.74985e+06	1.1669e+06	1.70366e+06	1.55782e+06	2.15825e+06	1.8155e+06	1.12822e+06	1.06988e+06	1.22979e+06	1.27202e+06	1.35308e+06	1.61265e+06	1.34573e+06	1.06865e+06	1.22419e+06	1.03579e+06	1.55106e+06	1.36852e+06	1.31754e+06	1.40441e+06	1.39387e+06
1079	218.91	0.771032	595088	632645	525331	616409	500374	699537	580545	615197	516578	500813	698100	827706	694185	869512	516024	590045	556759	810378	669738	742780	632908	664062	656395	633404	585531
1080	258.279	10.3058	895694	875836	887610	904807	834772	821017	956157	977293	894597	862187	883772	893841	833790	782706	775050	890392	852093	990314	872528	887028	882573	924482	775521	884550	885426
1083	70.0655	13.3297	2.62896e+06	2.87909e+06	2.588e+06	3.17386e+06	3.3323e+06	3.3334e+06	2.28735e+06	2.46642e+06	2.67919e+06	2.84626e+06	2.47934e+06	2.67728e+06	2.98629e+06	2.63098e+06	3.39417e+06	3.4952e+06	2.33483e+06	2.36283e+06	3.02064e+06	2.93654e+06	2.72838e+06	2.69565e+06	3.01181e+06	3.03776e+06	3.06939e+06
1084	74.0604	10.5299	3.51566e+06	3.21024e+06	2.84984e+06	3.32362e+06	3.4511e+06	2.97921e+06	3.59893e+06	3.61738e+06	3.52935e+06	3.43973e+06	3.49502e+06	3.62973e+06	3.22559e+06	3.22646e+06	3.11369e+06	3.23749e+06	3.41437e+06	3.64743e+06	3.54394e+06	3.24095e+06	3.64269e+06	3.3591e+06	3.5149e+06	3.31956e+06	3.29701e+06
1086	142.602	1.42828	0	22999.3	135951	476117	58111.4	629917	23987	8494.22	4905.18	35454.1	163828	167667	175784	343921	255110	80502.3	7537.15	0	164888	455072	190294	153237	133809	158205	148949
1087	126.137	1.33102	2.1307e+06	2.23392e+06	2.13519e+06	2.49063e+06	2.04202e+06	1.65169e+06	2.37753e+06	2.36865e+06	2.11845e+06	2.00405e+06	1.96336e+06	1.76814e+06	2.19981e+06	2.08959e+06	2.05461e+06	2.60924e+06	1.93523e+06	1.92419e+06	1.84856e+06	2.06286e+06	2.18105e+06	1.9674e+06	1.93536e+06	1.93426e+06	1.95486e+06
1088	229.155	6.0525	5.49873e+06	7.00285e+06	2.696e+06	1.24564e+06	2.87729e+06	2.99691e+06	2.77175e+06	3.77537e+06	586904	220604	2.03736e+06	1.42399e+06	678267	1.57443e+06	1.11316e+06	971616	2.94056e+06	3.10048e+06	3.18225e+06	1.06697e+06	2.31811e+06	3.01103e+06	2.08527e+06	2.34105e+06	2.49743e+06
1089	361.274	10.8478	41824	158322	126046	891543	322804	176373	30077.6	13229.7	73119.5	284683	707.919	1227.56	33978.3	198708	253041	330778	100339	12417.9	31075.4	86803.2	161174	163192	152857	154639	152016
1091	72.0811	13.3351	3.32196e+06	3.26484e+06	3.10675e+06	3.30898e+06	3.18182e+06	3.18933e+06	3.55373e+06	3.34036e+06	3.47501e+06	3.28948e+06	3.13573e+06	3.29917e+06	3.30327e+06	2.93284e+06	3.2042e+06	3.26482e+06	3.24529e+06	3.0537e+06	3.58235e+06	3.33472e+06	3.33044e+06	3.49603e+06	3.25774e+06	3.2076e+06	3.03758e+06
1093	136.087	13.9067	2.57093e+06	2.5175e+06	2.61195e+06	2.53168e+06	2.77159e+06	2.70496e+06	2.61856e+06	2.71611e+06	2.42684e+06	2.31773e+06	2.42835e+06	2.4809e+06	2.49064e+06	2.56093e+06	2.58501e+06	2.74027e+06	2.44555e+06	2.50303e+06	2.45097e+06	2.63389e+06	2.72933e+06	2.47757e+06	2.60496e+06	2.53037e+06	2.56663e+06
1094	374.244	9.03171	531750	412583	444735	422867	518520	575922	405246	480992	476271	423581	371618	483060	305969	690950	298530	405661	462187	599203	418416	367757	433792	517867	490889	415919	481329
1096	74.0968	15.4908	4.22454e+06	3.96997e+06	5.40969e+06	3.84355e+06	3.97192e+06	3.78097e+06	4.02958e+06	4.00617e+06	5.18359e+06	3.09733e+06	3.7666e+06	4.29546e+06	4.2784e+06	4.14836e+06	3.04854e+06	4.25242e+06	3.99477e+06	3.83758e+06	6.14714e+06	4.0275e+06	3.87202e+06	6.70341e+06	2.74479e+06	4.0471e+06	4.39041e+06
1097	166.097	15.0947	3.15605e+06	3.23621e+06	2.942e+06	3.21071e+06	3.23315e+06	2.9878e+06	3.18981e+06	3.18067e+06	3.23467e+06	3.25429e+06	3.43856e+06	3.23519e+06	3.21048e+06	3.20079e+06	3.59856e+06	3.2222e+06	3.56466e+06	3.48588e+06	3.14541e+06	3.17938e+06	3.35238e+06	3.00019e+06	3.25003e+06	3.2445e+06	3.20267e+06
1100	186.124	0.912372	145035	44552.2	106068	101378	155772	54809.5	215909	176623	178500	135108	275599	414998	100846	136469	58253	91295.4	731750	438875	422939	284192	240816	201845	209270	218483	226080
1103	588.814	0.768611	422979	276729	326963	464570	534634	259763	437286	406254	525515	439054	336052	299159	403244	271098	279749	444216	221036	257151	397268	418822	370564	442893	439920	330307	347178
1104	309.133	9.93601	108117	797284	8794.89	39758.8	1851.26	48651.3	141373	301037	83057.2	6267.92	7897.77	6819.89	5406.8	8450.39	2163.06	4760.33	4827.69	109205	169697	9145.95	97462.6	107833	85418.4	92480.5	94683.6
1107	98.5123	12.6381	2.56486e+06	2.92111e+06	3.02271e+06	3.55564e+06	2.83752e+06	2.48724e+06	2.97896e+06	2.51087e+06	2.79396e+06	2.9189e+06	2.61559e+06	2.91334e+06	2.96914e+06	2.61746e+06	3.44733e+06	2.79481e+06	2.62497e+06	2.96053e+06	2.7429e+06	2.82365e+06	2.58245e+06	2.52896e+06	2.21754e+06	2.3425e+06	1.95193e+06
1108	159.6	1.82996	772921	671214	999433	931633	529770	3.27705e+06	970291	860863	704012	662097	3.47515e+06	2.2178e+06	2.30946e+06	2.66154e+06	1.67789e+06	896801	2.85704e+06	3.16317e+06	2.19103e+06	2.49601e+06	2.15447e+06	1.94764e+06	1.89996e+06	1.6383e+06	1.89632e+06
1109	181.073	3.2788	355102	271714	285829	315098	325741	1.03756e+06	389080	373452	264012	258129	929720	873305	1.02455e+06	1.07035e+06	874038	329265	1.17725e+06	812024	799889	821160	689050	643772	595538	637949	649199
1110	260.16	4.63533	313137	137400	199902	392147	462200	1.08584e+06	1.02109e+06	967268	363502	359656	604329	571387	608283	777254	609101	69849.4	1.21141e+06	1.02693e+06	1.02501e+06	429993	748294	703685	663933	666715	676335
1111	58.0656	11.2052	3.67511e+06	3.31651e+06	3.44683e+06	3.45056e+06	3.57099e+06	3.92007e+06	3.78277e+06	3.80269e+06	3.60986e+06	3.54822e+06	3.49012e+06	3.34693e+06	3.5926e+06	3.3701e+06	3.56161e+06	3.70581e+06	3.86928e+06	3.42494e+06	3.60115e+06	3.44042e+06	3.95949e+06	3.66723e+06	3.7715e+06	3.68024e+06	3.64342e+06
1112	166.098	13.9829	3.16695e+06	2.96224e+06	3.18761e+06	3.23036e+06	3.3519e+06	3.10084e+06	3.37124e+06	3.43751e+06	3.01691e+06	3.16093e+06	3.03894e+06	3.02412e+06	2.94658e+06	3.21308e+06	3.17885e+06	3.20195e+06	3.18135e+06	3.17085e+06	3.05139e+06	3.31283e+06	3.24748e+06	2.89318e+06	3.24501e+06	3.19209e+06	3.19728e+06
1113	128.118	12.9936	2.42054e+06	2.60023e+06	2.83436e+06	3.04172e+06	2.856e+06	3.42695e+06	2.14129e+06	2.26737e+06	2.59909e+06	2.77977e+06	2.33672e+06	2.59635e+06	2.65892e+06	2.52592e+06	3.81734e+06	3.66057e+06	2.09533e+06	2.22127e+06	2.4393e+06	2.67286e+06	2.60716e+06	2.57717e+06	3.1789e+06	2.98151e+06	2.82656e+06
1114	169.99	3.36315	498138	876617	864190	1.27761e+06	627455	915648	797907	381815	1.41337e+06	1.51622e+06	1.00043e+06	1.06556e+06	865693	1.1651e+06	981252	930919	823173	350271	886568	1.1946e+06	1.05186e+06	991179	908301	1.01984e+06	981977
1116	87.0043	0.533217	2.99069e+06	2.731e+06	2.8719e+06	2.68302e+06	2.65012e+06	2.67573e+06	3.42367e+06	3.14006e+06	2.87381e+06	2.60576e+06	2.98685e+06	2.82581e+06	2.83379e+06	2.76759e+06	2.70053e+06	2.56986e+06	3.12769e+06	2.83884e+06	2.81911e+06	2.80676e+06	3.29258e+06	3.00852e+06	2.62278e+06	2.9485e+06	2.52894e+06
1118	99.0556	0.712888	2.05717e+06	2.12752e+06	2.02574e+06	1.94864e+06	1.80962e+06	1.95239e+06	1.99228e+06	2.08002e+06	2.12659e+06	2.19162e+06	2.05312e+06	1.8638e+06	2.07427e+06	1.89397e+06	2.13188e+06	1.93151e+06	1.89884e+06	2.06772e+06	2.11266e+06	2.03329e+06	1.92036e+06	1.88338e+06	1.93912e+06	1.96314e+06	1.91162e+06
1120	102.128	12.7938	3.83291e+06	3.69124e+06	3.53694e+06	3.67091e+06	3.65722e+06	3.44674e+06	3.8051e+06	3.58258e+06	3.54808e+06	3.68551e+06	3.63695e+06	3.73404e+06	3.8045e+06	3.53204e+06	3.70849e+06	3.40117e+06	3.64256e+06	3.63241e+06	3.70624e+06	3.734e+06	3.73862e+06	3.63578e+06	3.70143e+06	3.63639e+06	3.632e+06
1121	231.065	0.829053	489233	233700	186566	107149	303718	223511	358780	235351	167336	173528	174599	120553	294428	240814	341685	163707	396093	189131	268212	147295	243544	265678	199148	226891	256923
1122	343.198	4.00727	443534	329996	382171	491015	550818	789330	688140	540227	273539	265912	1.3124e+06	1.53072e+06	550129	1.03873e+06	219650	434676	426606	1.12315e+06	1.20467e+06	762619	692115	703781	705289	694837	728055
1123	126.022	0.90864	1.67432e+06	414240	31219.6	75153.2	497805	53744.4	927610	1.98143e+06	51105.3	5050.08	1.24032e+06	265989	266669	0	29965.3	79481	0	640464	618567	125980	424637	383662	414305	420781	427575
1124	222.097	1.25138	882463	5.37482e+06	227477	290998	402114	992328	231877	1.01915e+06	381548	151916	181308	138947	203612	247971	215217	302717	363795	1.18446e+06	205430	188277	681809	632263	617546	676454	666189
1125	111.092	12.2152	2.1497e+06	2.34016e+06	2.25702e+06	2.56622e+06	2.54183e+06	3.40381e+06	2.0654e+06	2.21088e+06	2.3073e+06	2.60022e+06	2.13816e+06	2.27596e+06	2.28705e+06	2.37955e+06	3.51989e+06	3.87167e+06	2.10285e+06	2.12076e+06	2.17961e+06	2.27474e+06	2.49993e+06	2.36362e+06	3.1754e+06	2.64806e+06	2.52777e+06
1126	166.086	9.36346	330018	193852	540616	255532	255429	705127	221265	163609	375583	270049	630013	550448	870470	496466	358031	105392	363205	281796	826530	818886	456346	450745	476861	409976	448456
1127	136.087	15.0033	2.95097e+06	3.07734e+06	3.08598e+06	2.93858e+06	2.94842e+06	3.09544e+06	3.03535e+06	2.78863e+06	3.03316e+06	2.87636e+06	2.9164e+06	3.02044e+06	2.87143e+06	3.00448e+06	3.03659e+06	3.27322e+06	2.86553e+06	3.04758e+06	2.9374e+06	2.99187e+06	3.06298e+06	2.90409e+06	2.86882e+06	2.86223e+06	2.83657e+06
1128	186.118	1.54136	273725	52875.7	463767	274277	77832.7	225297	683913	199196	124083	433239	926917	739351	704134	990512	460676	137001	1.0911e+06	569638	290032	576025	422151	369622	322140	350488	355589
1129	260.197	1.06976	509299	295474	38655.5	123096	41093	676406	492942	645945	10742.2	13709.7	359281	460015	75129.2	386824	38072.1	7693.38	673699	1.17391e+06	665766	362114	267305	247854	223853	231614	207096
1130	85.0764	10.1119	3.23991e+06	2.90111e+06	2.66108e+06	2.78805e+06	2.75932e+06	3.60475e+06	3.11057e+06	3.24329e+06	2.89225e+06	3.04835e+06	2.80937e+06	3.01681e+06	2.65115e+06	2.68e+06	3.53573e+06	3.72295e+06	2.91361e+06	2.90701e+06	2.57672e+06	2.78198e+06	3.62674e+06	2.72764e+06	4.08929e+06	3.61497e+06	3.56463e+06
1131	166.097	14.2937	3.4099e+06	3.2503e+06	3.19337e+06	3.16523e+06	3.19169e+06	3.26006e+06	3.54195e+06	3.15679e+06	3.18907e+06	3.43917e+06	3.03495e+06	3.24747e+06	3.14282e+06	3.25705e+06	3.23132e+06	3.39859e+06	3.29412e+06	3.19544e+06	3.24144e+06	3.34263e+06	3.30531e+06	3.11394e+06	3.11337e+06	3.25515e+06	3.33743e+06
1132	149.593	5.4226	311266	149798	142723	291542	189102	693952	321803	293839	187081	200786	848828	689109	717988	781558	495894	196265	746017	643584	679516	559104	466108	519950	496775	514670	493325
1133	98.5236	0.771243	416213	447389	537075	510629	306103	451441	522081	604672	280482	369940	479837	512173	380477	508651	500551	326802	498835	668564	413485	491266	472077	423810	414150	437292	494995
1134	248.152	7.05204	632.22	0	4854.91	979.068	4984.41	556.92	0	0	0	0	597.84	5895.67	16793	0	788665	4491.96	0	846.966	764.97	2850.75	39213.1	35470.1	33224.7	34849.6	37946.3
1136	265.155	6.22199	311198	52401.5	27652.8	89592.7	35788.1	148603	431884	474884	39880.6	43302.8	120677	164836	65656.2	119457	47798.3	18707.7	274620	710153	209119	169002	232928	206180	180159	159369	167044
1137	398.167	1.43656	173499	135263	201053	211918	196487	558189	248931	221261	162616	197657	602909	455614	462681	552171	423026	266500	667604	473350	491033	558882	373394	381015	427808	378884	362460
1138	279.17	7.39558	512909	110106	31501.4	142858	53405.2	497882	670595	1.08533e+06	69715	60979.3	276672	394649	97361.3	200230	79664	16357.7	409512	1.50785e+06	389772	248722	394177	317636	276356	260294	268448
1140	153.114	14.2792	2.40174e+06	2.66655e+06	2.65276e+06	2.83051e+06	3.4258e+06	2.60541e+06	2.22556e+06	2.41644e+06	2.53041e+06	2.42205e+06	2.57355e+06	2.47046e+06	2.59067e+06	2.58134e+06	2.69e+06	2.89938e+06	2.13939e+06	2.54529e+06	2.73315e+06	2.74229e+06	2.52894e+06	2.68843e+06	2.64402e+06	2.37786e+06	2.26042e+06
1141	230.113	1.07789	948502	593084	345941	162754	655028	813427	453943	610187	298008	195883	355075	306880	297987	353727	292051	144909	787611	609354	635314	302881	472737	471363	527671	544974	578795
1143	269.161	1.6863	406058	137673	126246	165477	287719	690709	730213	799893	85904.4	113070	353333	345059	230033	306989	288179	49588.8	506663	1.26447e+06	473132	227954	542188	474919	423684	427989	424591
1144	113.035	1.81678	255925	1.32432e+06	472700	296468	368536	339221	551878	427624	255873	283075	724602	370017	491812	1.12027e+06	443855	396531	897064	1.37392e+06	634817	494017	368447	332065	381825	316603	337828
1146	329.157	0.987909	635822	125106	225599	121323	404240	297836	854856	875977	162927	192092	437768	454323	570156	393560	389791	141989	465851	736035	370020	383365	366990	406135	394569	388550	384815
1147	162.055	6.13617	33082.6	137686	20550.1	7563.41	8806.21	3299.09	437.418	1.10904e+06	1357.98	1200.99	1655.09	7850.61	1811.27	1847.84	3659.26	7387.58	1736.85	87293.8	670.797	1825.73	57995.1	51582.4	65199	61788.3	66175.5
1149	98.5124	8.31756	2.46313e+06	2.54965e+06	2.27073e+06	2.21964e+06	2.66178e+06	1.67771e+06	2.66695e+06	2.30734e+06	2.78237e+06	2.45403e+06	1.82144e+06	1.66165e+06	2.00487e+06	1.77762e+06	2.22777e+06	2.79395e+06	2.28332e+06	1.71916e+06	1.97802e+06	1.98913e+06	2.25408e+06	2.23595e+06	2.11789e+06	2.02665e+06	1.88137e+06
1150	371.258	11.0977	138678	447397	583619	315119	857313	197590	104811	98810.9	292897	553704	81228.3	55635.1	90686.6	429867	839849	1.19061e+06	196873	76783.4	539146	277687	336426	357327	344868	363806	351680
1152	111.092	11.8514	1.82407e+06	2.00002e+06	1.76742e+06	2.09201e+06	2.1381e+06	2.71867e+06	1.71529e+06	1.96037e+06	1.98911e+06	2.02479e+06	1.84879e+06	1.90985e+06	1.80969e+06	1.90231e+06	3.11688e+06	2.83851e+06	1.80338e+06	1.7996e+06	1.82701e+06	1.79591e+06	1.95165e+06	1.89352e+06	2.65758e+06	2.10239e+06	2.05952e+06
1153	98.0477	15.5596	495593	492841	489305	580962	583980	472063	502671	438192	546495	487731	656702	498667	569551	460531	509506	511527	498709	579821	538851	470950	558189	503505	524272	434655	550139
1156	609.328	9.43569	152193	1.0134e+06	180464	121975	156646	165008	208196	548568	231699	140829	89939.9	196463	227947	259374	215332	365007	311167	551544	224994	129128	289454	273256	267836	276877	295608
1157	329.232	10.075	81056.6	82182.9	131418	208688	156981	513207	163187	77787.8	174778	146964	849740	711118	495899	780489	352811	125769	509136	468670	502943	495202	379916	382038	337031	348767	368965
1158	112.051	1.44801	1.05734e+06	959203	231309	591363	317531	383840	384569	717520	108170	114295	509573	223261	221048	346943	225928	242717	234144	872344	479765	335122	307365	244444	222573	208978	203153
1159	343.197	1.48167	487259	82041.8	307107	547043	230016	640772	341938	368046	217201	352702	860242	1.05567e+06	625015	778298	374150	131508	286061	936907	572437	759546	522477	511581	470811	519566	512327
1160	151.098	15.3465	2.15481e+06	2.06758e+06	2.30202e+06	2.32459e+06	2.45208e+06	2.36706e+06	2.1044e+06	1.87264e+06	2.33275e+06	2.13582e+06	2.10483e+06	2.29409e+06	2.28128e+06	2.42042e+06	1.9361e+06	2.56627e+06	1.97222e+06	2.20123e+06	2.26225e+06	2.33861e+06	2.11736e+06	2.26107e+06	2.27708e+06	2.06881e+06	2.0812e+06
1162	241.101	5.12606	854827	23152.1	10194.4	6848.43	37002.7	38568.3	93878.1	567490	23643.7	10124.8	15743.4	16642.2	14628	14954.4	11927.5	2073.26	18819.3	86036.6	14723.9	14807	67457.3	72013.2	66809.7	61830.8	60467.2
1167	226.119	2.09533	394779	100406	946535	52464.9	303714	233024	100554	355543	625818	294826	131454	121950	139840	148231	301997	156092	225909	125842	170286	132291	250474	265205	256631	238114	238112
1170	253.13	0.91139	451868	637013	277210	51290.9	478480	306257	382628	435627	141146	91854.9	205716	89365.6	26670.4	165385	50532	102658	398585	367596	571403	64503.7	251294	255486	234495	229479	197217
1173	250.129	1.40208	747457	1.52651e+06	973761	1.27525e+06	291081	1.07853e+06	593669	714322	333594	641828	1.40462e+06	1.48433e+06	337941	572169	424493	354506	216767	739368	606091	1.35852e+06	833983	756145	737851	747106	730968
1174	186.981	15.5177	291514	288343	269993	226909	146842	268211	331792	344910	289727	274765	177393	273951	246011	324252	235935	245865	264459	219052	245741	306753	271112	306380	212228	293421	164639
1175	246.145	1.87386	412395	389102	259315	405124	483819	879621	736071	703535	251000	283359	752439	492997	613877	589236	645585	148617	1.07872e+06	1.08992e+06	834854	387756	728707	744703	669210	702717	737258
1176	100.025	0.768017	674115	558399	988194	999546	928337	425542	1.05586e+06	891107	822450	889268	482101	535087	642905	463521	621558	824515	627679	490710	547175	602931	733991	683499	610026	744174	750477
1177	357.214	5.54783	715746	510361	595582	807024	786962	948280	1.03734e+06	705232	360802	416229	1.40234e+06	1.65096e+06	771004	933180	375473	520314	726201	1.48675e+06	1.35872e+06	900339	962524	844091	898506	869904	897965
1178	110.02	11.5099	1.2749e+06	1.50254e+06	1.76764e+06	2.04854e+06	1.75544e+06	1.57966e+06	1.81897e+06	1.89934e+06	1.53723e+06	1.80663e+06	1.62773e+06	2.19698e+06	2.65662e+06	1.73863e+06	1.3449e+06	1.53995e+06	1.5545e+06	1.59482e+06	1.6553e+06	1.93328e+06	1.71097e+06	1.72847e+06	1.59508e+06	1.4432e+06	1.33532e+06
1180	168.066	1.49194	129094	731070	66086.2	102032	82738.5	129567	70221.9	196393	80682.1	58286	88188	77370.5	120672	90728	99603.5	91531.6	112538	199597	81155.6	86263.2	131118	146690	144164	134141	145854
1182	438.23	9.04362	563874	43251.6	977.91	0	13724.5	0	48713.2	518723	7551.66	2344.31	0	752.202	668.745	678.756	972.681	674.751	412.104	1706.23	511.839	1224.76	9939.53	7553.05	663.894	0	5578.84
1184	409.854	0.771032	189076	320841	199791	267740	233447	359093	278073	278553	171170	155382	427773	603471	439449	565829	263504	230332	324753	529553	407016	446673	361463	342780	309066	355003	387417
1185	604.791	0.773789	250538	318004	203112	252252	242761	463985	233210	383517	253389	214073	515380	511354	466106	546861	313325	288145	217578	486640	406357	420643	317137	442099	400028	361632	384820
1187	87.0044	3.99965	2.53059e+06	2.50508e+06	2.35509e+06	2.54986e+06	2.31071e+06	2.02243e+06	2.73042e+06	2.68269e+06	2.23378e+06	2.31186e+06	2.16666e+06	1.90587e+06	2.15866e+06	2.06185e+06	2.09673e+06	2.46944e+06	2.46205e+06	2.07002e+06	2.04434e+06	2.11634e+06	2.5373e+06	2.3074e+06	2.22648e+06	2.07674e+06	2.0242e+06
1188	362.169	5.09039	895311	48318.9	0	1570.65	6701.32	7973.87	154561	511933	120249	196773	6605.11	1089.8	2535.06	3260.78	1313.93	0	1562.88	26358.3	3745.45	8065.23	64123.7	66375.8	64302	58279.5	62109.5
1190	95.0606	15.3528	2.47794e+06	2.53674e+06	2.70153e+06	2.72363e+06	2.80438e+06	2.706e+06	2.647e+06	2.61223e+06	2.70995e+06	2.4468e+06	2.87345e+06	2.61009e+06	2.75704e+06	2.53387e+06	2.61414e+06	2.60476e+06	2.84134e+06	2.8156e+06	2.71684e+06	2.49803e+06	2.92499e+06	2.49327e+06	2.74766e+06	2.62365e+06	2.81772e+06
1192	81.0146	0.796831	669830	707124	686664	733702	534578	693366	666249	860550	590432	611038	733206	746404	689703	764379	726573	588503	744345	847642	730934	746820	814403	702925	737464	703951	868342
1193	98.5123	9.96045	2.11894e+06	2.27527e+06	2.48242e+06	2.79e+06	2.50964e+06	3.0374e+06	2.11559e+06	1.54647e+06	2.49746e+06	2.63946e+06	1.92486e+06	2.54684e+06	2.43566e+06	2.56982e+06	3.31938e+06	3.03089e+06	2.0034e+06	2.2171e+06	2.54685e+06	2.71996e+06	2.25752e+06	2.60249e+06	2.75068e+06	2.77009e+06	2.61479e+06
1195	113.964	14.919	1.93587e+06	1.94511e+06	1.43741e+06	1.18863e+06	1.13108e+06	859057	2.75643e+06	2.45556e+06	1.38555e+06	1.36024e+06	2.24173e+06	1.7365e+06	1.65492e+06	1.04819e+06	975847	893278	2.85925e+06	2.61798e+06	1.42016e+06	1.46164e+06	2.95527e+06	1.28809e+06	1.06609e+06	813150	935820
1198	332.331	10.8375	67949	671180	88070.9	80026.2	67886.6	93244.5	77704.9	85813.5	76540.9	82396.1	63986.7	68433.2	67132.5	90147.5	80327.1	85037.3	142910	126474	99892.1	83539.1	118782	96584	87573.4	95534.6	93688.4
1199	153.114	14.9182	2.47811e+06	2.92615e+06	2.61069e+06	3.00113e+06	3.00767e+06	2.67334e+06	2.23944e+06	2.52417e+06	2.6045e+06	2.41807e+06	2.85104e+06	2.46905e+06	3.06451e+06	2.76506e+06	2.63199e+06	2.97698e+06	2.28482e+06	2.91241e+06	3.0115e+06	2.69029e+06	2.68839e+06	2.74808e+06	2.4909e+06	2.24301e+06	2.09575e+06
1200	247.111	5.10385	839310	745905	429410	154544	827499	806568	762649	1.19498e+06	113574	56037.4	308093	231352	58719.1	422251	101713	98850.4	704029	707119	700313	167346	581284	525804	476805	490592	476001
1201	128.118	12.5147	1.87723e+06	1.93466e+06	2.04393e+06	2.07008e+06	2.08931e+06	3.02783e+06	1.64318e+06	1.93038e+06	1.99771e+06	2.15594e+06	1.73272e+06	2.00212e+06	1.83491e+06	2.06857e+06	2.82647e+06	3.20086e+06	1.63091e+06	1.67746e+06	1.707e+06	1.94505e+06	2.01946e+06	1.93006e+06	2.621e+06	2.19819e+06	2.26414e+06
1202	99.0556	1.99472	2.12083e+06	2.40068e+06	2.28947e+06	2.15442e+06	2.27144e+06	1.92713e+06	2.14745e+06	2.25983e+06	2.25113e+06	2.07557e+06	2.12138e+06	1.93439e+06	2.13473e+06	1.88356e+06	1.92891e+06	2.12377e+06	2.41097e+06	2.13143e+06	2.02897e+06	2.08041e+06	2.47119e+06	2.0518e+06	1.98544e+06	1.99146e+06	2.04537e+06
1203	74.0604	10.2747	2.9668e+06	2.96625e+06	2.55014e+06	2.83136e+06	2.81124e+06	2.6501e+06	3.52694e+06	3.21935e+06	2.9187e+06	2.86812e+06	3.09293e+06	3.01321e+06	2.81026e+06	2.66422e+06	2.88481e+06	2.94937e+06	2.96319e+06	3.11375e+06	3.11396e+06	2.83529e+06	3.0228e+06	3.00483e+06	2.84525e+06	2.74288e+06	2.69651e+06
1207	373.197	1.93214	128881	625653	0	70399.4	16165.9	236608	12796.3	18328.7	48076.9	4858.92	14426.7	2554.91	24757	33923.2	55022.4	76327.1	39763.9	174463	74750.1	9307.19	220680	225977	233408	221911	224658
1208	83.0608	0.712888	1.29855e+06	1.36541e+06	1.22081e+06	1.24853e+06	1.2035e+06	1.29418e+06	1.15695e+06	1.31771e+06	1.27974e+06	1.44009e+06	1.22624e+06	1.19266e+06	1.26972e+06	1.19374e+06	1.30867e+06	1.17898e+06	1.15748e+06	1.27221e+06	1.30757e+06	1.28825e+06	1.15956e+06	1.23441e+06	1.153e+06	1.20685e+06	1.23301e+06
1209	136.062	5.65619	423247	90520.6	168919	392314	204561	735752	467569	255347	249177	262863	1.04471e+06	802651	861135	878603	547235	237378	641010	728849	880634	742414	636456	605956	562697	588621	528042
1210	136.087	15.3465	2.37718e+06	2.20881e+06	2.40792e+06	2.47143e+06	2.39937e+06	2.51188e+06	2.50178e+06	2.32319e+06	2.50689e+06	2.28392e+06	2.42951e+06	2.42887e+06	2.31536e+06	2.45666e+06	2.222e+06	2.57494e+06	2.36729e+06	2.45629e+06	2.3801e+06	2.35878e+06	2.4612e+06	2.26362e+06	2.40504e+06	2.30114e+06	2.35125e+06
1211	261.145	5.91573	140840	86191.4	1.05631e+06	96549	500662	275417	117874	128595	520083	548831	171099	103056	167188	227847	130294	192399	128579	191167	145769	107304	231867	208692	203618	212789	216401
1212	323.16	8.23352	175222	1.20204e+06	222220	107142	182929	126064	170096	314325	172597	145171	31240.6	75430.2	103941	167848	128880	354209	244854	306658	97600.7	79428.7	208870	191221	193134	201090	206022
1213	110.072	12.0998	2.91547e+06	2.94487e+06	2.77023e+06	2.652e+06	2.76889e+06	3.12248e+06	2.7876e+06	2.99379e+06	3.19295e+06	3.10972e+06	2.9271e+06	2.92239e+06	2.98581e+06	2.67374e+06	2.67455e+06	3.05648e+06	2.75054e+06	2.77764e+06	3.05558e+06	2.95449e+06	3.11867e+06	3.07653e+06	3.10744e+06	2.78651e+06	2.85963e+06
1214	432.281	7.61039	351696	103340	629265	504592	343306	75003.6	428443	256343	657349	457974	96515.2	88322.9	151687	59250.5	128163	252402	107079	57033.5	78081.2	82717.1	207302	184686	172146	170888	190694
1215	241.129	0.884577	108705	61557.7	172103	88256.7	187031	513040	122611	66372	243175	239500	438819	462476	608975	315664	446399	201407	810571	158470	469768	366783	308727	337766	346195	366457	331439
1216	151.098	14.1721	2.5425e+06	2.73262e+06	2.86809e+06	2.69687e+06	2.8657e+06	2.94975e+06	2.55101e+06	2.41577e+06	2.7102e+06	2.4845e+06	2.38128e+06	2.68825e+06	2.61635e+06	2.83167e+06	2.80842e+06	3.13736e+06	2.21659e+06	2.37354e+06	2.53515e+06	2.74081e+06	2.69248e+06	2.72679e+06	2.581e+06	2.73208e+06	2.6263e+06
1219	201.087	1.4143	354152	104740	441634	465579	350123	532711	473341	381226	391838	393876	787768	827177	1.14419e+06	674186	992202	401929	1.07457e+06	845564	825306	894304	693130	639085	601866	611118	582814
1220	430.368	0.772032	226547	272851	178679	232757	86829.6	242758	175968	317321	73352.9	115071	329631	503788	245630	363677	276202	188265	259014	414604	226318	287504	289301	313575	204831	296886	288521
1221	202.087	5.76723	6508.08	409641	791107	83271	172274	129718	12138.4	10382.9	87489	64679.3	10642.1	180758	215962	66999.9	210369	469386	12542.9	47044.7	31237.2	25170.5	143178	138503	123541	135978	123414
1223	301.15	1.28155	1.96666e+06	837161	1.64729e+06	1.77468e+06	1.6652e+06	3.18516e+06	2.75083e+06	2.42468e+06	1.62684e+06	1.43608e+06	6.01001e+06	5.10805e+06	1.46619e+06	3.81953e+06	786997	1.68165e+06	1.92503e+06	5.4994e+06	5.20567e+06	2.99607e+06	2.87749e+06	2.70252e+06	2.663e+06	2.68954e+06	2.74338e+06
1225	388.254	7.25527	356469	92126	699708	524149	264122	58719.2	305600	254431	413049	340753	80791.4	66836.9	122066	42703.5	122478	261989	75389.2	47061.6	63486.1	73928.8	177310	148421	128679	163496	156229
1227	232.129	1.84657	336882	113272	266619	309563	277864	680356	548701	489729	133007	162955	852597	670775	609159	447480	300545	97653	649346	930514	586859	476470	525100	526797	491474	511615	535052
1228	86.0968	5.56888	1.1183e+06	1.22207e+06	884626	863012	906008	1.8401e+06	1.21101e+06	1.28188e+06	561936	576469	1.64012e+06	1.51878e+06	1.04232e+06	1.46138e+06	930793	554147	1.6595e+06	1.65971e+06	1.76573e+06	1.25785e+06	1.26017e+06	1.3622e+06	1.23689e+06	1.29106e+06	1.28055e+06
1231	89.5184	0.801402	272613	368175	354375	333613	198884	240268	343124	419244	166612	269329	290316	457099	244630	364162	334694	240483	341264	516819	244497	387428	351236	318671	272808	379538	320064
1233	365.389	0.772032	265648	343718	286830	289698	208250	488476	264605	362841	152016	158653	478581	546851	294517	491758	343834	228239	359016	527632	296627	438142	446134	368510	315088	399579	381631
1234	195.138	9.84984	349611	932349	339257	447982	257587	508817	356026	639613	426769	328383	353024	694924	324990	401200	288678	604295	357538	615564	353734	318983	484304	476697	421973	469175	464569
1235	136.087	14.3208	2.79776e+06	2.87692e+06	2.89946e+06	2.59466e+06	2.76658e+06	2.98479e+06	2.95748e+06	2.84406e+06	2.80921e+06	2.65228e+06	2.67377e+06	2.86093e+06	2.69211e+06	2.74943e+06	2.75117e+06	3.06866e+06	2.7457e+06	2.6879e+06	2.60227e+06	2.80388e+06	2.89282e+06	2.77408e+06	2.68582e+06	2.77854e+06	2.75551e+06
1236	251.164	11.2221	7.52315e+06	2.63914e+06	2.48165e+06	7.4754e+06	4.23977e+06	6.04745e+06	6.81202e+06	3.51928e+06	3.14418e+06	9.12673e+06	2.22526e+06	847964	709436	5.52617e+06	1.77358e+06	5.33201e+06	3.21645e+06	791722	4.34125e+06	716693	3.10531e+06	4.19458e+06	4.38201e+06	4.46591e+06	3.85603e+06
1239	132.115	1.44238	31454.8	48279.9	47424.6	41360.4	36388.6	372451	50532.1	48149.5	28695.2	36910.2	364080	231667	277179	348672	253835	44237.7	271670	276899	334013	327867	175522	201407	167570	183628	195667
1243	317.145	0.966173	281892	167949	384129	314131	428417	501546	503929	379746	327527	314726	885397	768908	1.08069e+06	744300	894467	383599	1.38728e+06	788631	931003	720194	639535	630544	567860	634688	596550
1244	70.0655	13.0196	1.99255e+06	2.09442e+06	2.18065e+06	2.41713e+06	2.29413e+06	2.80144e+06	1.78091e+06	1.92976e+06	2.14279e+06	2.23886e+06	1.89557e+06	2.07897e+06	2.18535e+06	2.06805e+06	2.99706e+06	3.00327e+06	1.81286e+06	1.86211e+06	2.05348e+06	2.14897e+06	2.11169e+06	2.06636e+06	2.59867e+06	2.46725e+06	2.24502e+06
1245	153.114	13.7643	2.11694e+06	2.39552e+06	2.27298e+06	2.79918e+06	3.09399e+06	2.47995e+06	1.96058e+06	2.2717e+06	2.31859e+06	2.28981e+06	2.33575e+06	2.20233e+06	2.4808e+06	2.55307e+06	2.63979e+06	2.86944e+06	1.91776e+06	2.26378e+06	2.66863e+06	2.62594e+06	2.44808e+06	2.50856e+06	2.41848e+06	2.23296e+06	2.24096e+06
1246	165.139	1.47868	256016	141156	197238	252447	204035	868453	263874	273555	169039	199956	879515	758490	726704	865042	600293	228532	847623	792950	685556	687191	520010	497751	484591	505926	491546
1250	136.087	14.6143	2.84388e+06	3.03792e+06	2.94087e+06	2.76861e+06	2.85075e+06	3.14365e+06	3.02114e+06	2.96394e+06	2.92249e+06	2.78658e+06	2.75144e+06	2.93283e+06	2.73645e+06	2.97855e+06	2.86676e+06	3.03545e+06	2.78895e+06	2.62129e+06	2.79087e+06	2.81098e+06	2.85449e+06	2.74303e+06	2.8918e+06	2.72772e+06	2.79821e+06
1251	361.14	1.82996	184574	184250	181992	175402	224121	712746	205389	193674	170133	182755	600640	486680	724220	708896	498343	184386	736759	517107	567515	462798	418864	436522	450940	461029	471078
1252	165.605	1.42828	0	14707.9	121423	485930	49344.2	575641	20671	0	0	19801.6	147206	147910	151447	288634	218459	58409.7	10475.2	0	152055	398374	139447	133257	161846	144875	138573
1254	341.181	6.9229	33578	22629.5	610996	21243.4	76643.7	27055	42241.3	93471.1	37026	31671.6	12950.1	17005.6	40546.3	18774	25027.7	60841.8	17650.5	19391	17034.1	11475.1	42116.7	48738.7	47183.5	45802.5	55474.2
1255	99.5124	11.7422	2.65799e+06	2.84342e+06	2.91543e+06	2.75784e+06	2.79757e+06	2.50812e+06	3.09708e+06	3.17746e+06	2.67372e+06	2.76451e+06	2.92898e+06	3.02989e+06	3.16694e+06	2.59043e+06	2.45001e+06	2.31241e+06	3.17251e+06	2.9611e+06	2.86331e+06	2.77557e+06	3.01497e+06	2.9212e+06	2.39889e+06	2.42833e+06	2.39926e+06
1256	102.128	12.5387	3.17639e+06	3.11157e+06	3.04962e+06	3.09296e+06	3.13765e+06	3.20846e+06	3.15452e+06	3.33336e+06	3.26653e+06	3.24722e+06	3.37432e+06	3.15293e+06	3.14602e+06	3.31797e+06	3.03258e+06	3.09539e+06	3.36903e+06	3.21851e+06	3.06999e+06	3.09779e+06	3.11619e+06	3.26183e+06	2.96981e+06	3.03454e+06	3.00581e+06
1258	176.103	1.16493	3.17401e+06	5.01242e+06	6.04643e+06	2.59529e+06	9.55247e+06	4.86401e+06	4.12531e+06	2.13458e+06	5.43481e+06	3.15331e+06	4.79829e+06	3.68593e+06	6.67393e+06	5.71396e+06	5.9945e+06	3.91431e+06	7.11351e+06	4.44317e+06	6.66981e+06	3.66105e+06	5.38435e+06	4.95489e+06	6.22565e+06	5.13344e+06	5.01023e+06
1259	84.0448	1.17966	1.97363e+06	2.7438e+06	5.95009e+06	1.24041e+06	5.45687e+06	2.39296e+06	2.01431e+06	1.99967e+06	6.10586e+06	4.48664e+06	2.07999e+06	1.41663e+06	2.20366e+06	1.71925e+06	3.18508e+06	4.50799e+06	2.3757e+06	2.15738e+06	3.10809e+06	1.17446e+06	2.93339e+06	2.90001e+06	2.98404e+06	3.17144e+06	2.9981e+06
1261	230.114	1.41626	986638	717931	517707	304872	712932	921367	534721	783719	358878	233492	484580	361007	390637	465180	404911	217782	759059	756281	833849	436818	627483	672994	616198	674634	696658
1265	87.092	11.359	1.73411e+06	1.84972e+06	1.9851e+06	2.12937e+06	2.20442e+06	2.84863e+06	1.80714e+06	1.89611e+06	1.82891e+06	2.15629e+06	1.8819e+06	1.87768e+06	1.91404e+06	2.09866e+06	2.64394e+06	3.09259e+06	1.77903e+06	1.77378e+06	1.52799e+06	1.8649e+06	2.14853e+06	1.72688e+06	2.34773e+06	2.20111e+06	2.22205e+06
1266	299.258	10.6503	10137.9	13056.1	205630	18590.7	239174	26450.2	10104.3	13134.9	989800	830834	5281.82	12171.1	36254.7	14631.1	67201.6	180408	15044.8	8015.94	12754.9	18347.1	111363	119365	114407	119475	123613
1267	123.079	15.5596	982254	1.08116e+06	958462	1.09668e+06	1.08055e+06	807739	1.12958e+06	789547	791781	866336	1.39816e+06	979725	1.23603e+06	887741	901402	721528	1.00527e+06	1.24802e+06	708450	788361	1.3023e+06	1.08955e+06	1.06006e+06	604170	970773
1268	99.5125	11.3054	2.40961e+06	2.47326e+06	2.89145e+06	2.50938e+06	2.74383e+06	2.25573e+06	3.01896e+06	2.96316e+06	2.49825e+06	2.76304e+06	2.99798e+06	3.03175e+06	3.21205e+06	2.61547e+06	2.23908e+06	2.27317e+06	2.88108e+06	2.88486e+06	2.4939e+06	2.84632e+06	2.8814e+06	2.61103e+06	2.32253e+06	2.1941e+06	2.18212e+06
1269	559.248	4.66842	553914	98741.1	8056.23	0	53566.7	1923.65	0	625832	0	0	0	0	0	781.704	0	0	0	8189.75	0	1920.03	65312.4	43788.7	54927.8	54584	73558.3
1270	428.251	6.6686	273033	69268.2	124562	253463	106079	235485	401125	435256	102087	115281	677372	547970	344892	169664	38053.8	53346.1	109375	621778	263252	347456	317098	232536	254343	251371	258497
1273	124.087	12.0434	2.92844e+06	2.94561e+06	2.93669e+06	3.09336e+06	3.13415e+06	3.03386e+06	3.04889e+06	3.03674e+06	3.14312e+06	3.09057e+06	3.10591e+06	3.08334e+06	3.03239e+06	3.01005e+06	3.08134e+06	3.27103e+06	2.8923e+06	3.05785e+06	2.99557e+06	3.00532e+06	3.09684e+06	3.04219e+06	3.21321e+06	2.95512e+06	2.94446e+06
1274	407.279	10.3624	338510	771464	423379	400229	482085	212141	1.30465e+06	1.22956e+06	416619	295972	1.99771e+06	350494	231272	286507	487747	722659	108738	507276	219202	286211	593657	573433	496922	553204	523397
1277	166.098	13.7115	2.77609e+06	2.65933e+06	2.79087e+06	2.88216e+06	2.91906e+06	2.85345e+06	2.92159e+06	3.02557e+06	2.65938e+06	2.93512e+06	2.88684e+06	2.72039e+06	2.62079e+06	2.78724e+06	2.95929e+06	2.8862e+06	2.84199e+06	2.79034e+06	2.87245e+06	3.00357e+06	2.79844e+06	2.67937e+06	2.87762e+06	2.83774e+06	2.87299e+06
1280	231.098	1.87386	455560	241239	328973	188359	624310	627687	205760	559809	485822	306116	278714	242786	1.76467e+06	392675	726977	263648	632949	2.31294e+06	437867	324990	541337	693841	664264	664695	706502
1281	83.0607	5.64789	2.49769e+06	2.60147e+06	2.33346e+06	2.18528e+06	2.38501e+06	2.03141e+06	2.31261e+06	2.33368e+06	2.15598e+06	2.30123e+06	2.02446e+06	1.77627e+06	1.85805e+06	1.90491e+06	1.88625e+06	2.24663e+06	2.03331e+06	1.87686e+06	1.9372e+06	1.63267e+06	2.11712e+06	2.21943e+06	1.86035e+06	1.87114e+06	2.13649e+06
1282	94.0453	0.771243	222575	268897	340241	328785	182316	95484.7	214184	270465	191700	334076	115028	136130	162713	100149	194654	137613	181589	123369	163077	156051	181370	144694	176811	126013	174194
1284	174.118	1.44418	87033.9	171297	52060.6	239943	27672.6	652527	648067	506656	53071.9	80194.3	649608	559138	273417	548068	158102	18909.5	515080	819696	626882	430831	350018	304378	281057	298106	329245
1287	607.312	9.62494	174357	1.16072e+06	159971	89808.1	106589	135346	166587	699319	227662	103780	38729	99145.3	142073	160192	133542	219197	173120	435365	141065	83577.7	240738	228547	224256	244826	229920
1288	181.126	1.44696	133317	208962	45343.4	304669	49817.5	645234	576695	424273	68404.8	65202.1	639451	741001	334205	717422	186971	22896.7	596128	800691	828516	485113	358687	354496	288206	352390	322492
1290	202.192	0.885625	0	12180.8	31007.5	5827.34	13305.8	54906.3	0	0	16299.6	13959.9	33298.8	79670.6	122845	57382.9	503783	44662.5	68350	7539.68	66576.5	84617.4	73261.5	57858.4	66513.8	80623.4	50608.1
1293	98.5124	6.76215	2.27863e+06	2.46085e+06	2.29458e+06	2.3378e+06	2.32195e+06	1.39242e+06	2.55081e+06	2.24138e+06	2.38653e+06	2.44729e+06	1.46736e+06	1.15498e+06	1.55207e+06	1.59702e+06	1.64332e+06	2.60587e+06	1.86457e+06	1.22261e+06	1.43734e+06	1.30589e+06	1.81617e+06	1.69822e+06	1.63875e+06	1.77265e+06	1.63979e+06
1294	275.139	9.33896	33295.9	19515.8	584710	20692	119703	124570	67818.1	42713.1	126806	72883.9	50332.2	50867.9	45025.5	50307.8	28785.2	120526	48067.1	27013.9	76254.4	109628	92116.2	89131.7	84467.1	82264	75251.9
1295	254.161	3.48926	66206.6	70072.8	11490.4	41531.5	10855.5	45981.7	87682.3	113352	26776.7	22578.2	39438.1	43563.1	25206.4	56529.6	11535.3	10329.8	45747.8	921940	51914.8	65886.9	91995.5	85609	78568.2	82643.8	87510.6
1297	99.0556	10.6788	2.87507e+06	2.79667e+06	2.50481e+06	2.79373e+06	2.90768e+06	2.90413e+06	3.2196e+06	3.05739e+06	2.85695e+06	2.81052e+06	2.95564e+06	2.95851e+06	2.70542e+06	2.78186e+06	2.67804e+06	2.99155e+06	2.96539e+06	2.86894e+06	2.85362e+06	2.65344e+06	3.09315e+06	2.85342e+06	3.02845e+06	2.86967e+06	2.85869e+06
1300	208.097	8.38119	281041	137789	149794	381382	117006	637932	175002	99912	245699	154245	468249	561179	642159	403595	261533	34259.3	168882	175035	608814	807189	394191	357977	310649	356131	351594
1301	259.165	1.4143	0	106993	260993	546776	232730	871231	90209.7	22771.4	45733.5	83890.4	351233	312933	1.06654e+06	671389	1.28593e+06	700969	363982	4574.48	338056	674364	442577	399061	405948	370062	363823
1302	173.129	1.42828	38994.6	311285	70640.2	177356	31109.1	548079	391229	211756	48800.9	36456.4	338165	379148	333270	433930	185088	28577.6	387444	441829	474926	400684	334199	257180	263474	273239	234712
1303	86.0968	3.1293	1.28414e+06	879282	865248	804513	862891	1.99802e+06	1.21305e+06	1.07594e+06	845460	1.08544e+06	1.81027e+06	1.91709e+06	1.13743e+06	1.34955e+06	819608	352139	1.5055e+06	2.12476e+06	1.7918e+06	1.60783e+06	1.42799e+06	1.35958e+06	1.42339e+06	1.19294e+06	1.26562e+06
1305	153.114	14.0248	2.49061e+06	2.78499e+06	2.47687e+06	2.90725e+06	3.21145e+06	2.65548e+06	2.31793e+06	2.39089e+06	2.63284e+06	2.54469e+06	2.40161e+06	2.5464e+06	2.79392e+06	2.79192e+06	2.72144e+06	3.17303e+06	2.12079e+06	2.41549e+06	2.73208e+06	2.82497e+06	2.61241e+06	2.82923e+06	2.51616e+06	2.57988e+06	2.47485e+06
1306	436.342	11.3708	766896	739775	277509	284031	232779	261558	19137.6	5322.44	625373	343989	11942.2	11966.9	39167.1	389315	531817	483046	141969	113849	354214	131916	318341	279100	288739	286060	326048
1307	153.114	14.5762	2.30941e+06	2.74672e+06	2.4851e+06	2.87516e+06	3.10973e+06	2.66755e+06	2.22353e+06	2.37606e+06	2.59115e+06	2.39148e+06	2.68925e+06	2.40567e+06	2.73747e+06	2.70649e+06	2.77743e+06	2.68113e+06	2.15133e+06	2.62309e+06	2.93519e+06	2.56013e+06	2.65939e+06	2.54237e+06	2.44978e+06	2.16196e+06	2.14414e+06
1308	83.0608	4.19694	1.71489e+06	1.79582e+06	1.74926e+06	1.60534e+06	1.64369e+06	1.6896e+06	1.72518e+06	1.66694e+06	1.74022e+06	1.6706e+06	1.60765e+06	1.56455e+06	1.62443e+06	1.62178e+06	1.74581e+06	1.60394e+06	1.65547e+06	1.7052e+06	1.64147e+06	1.51404e+06	1.85018e+06	1.59706e+06	1.59961e+06	1.595e+06	1.62668e+06
1310	226.155	2.02653	217104	122015	242961	244148	640484	539535	224383	379088	366408	523569	943907	1.28783e+06	591194	922902	586584	295825	1.63977e+06	872046	2.27159e+06	1.56235e+06	821735	592495	782700	1.05314e+06	858890
1311	83.0608	9.37835	3.05884e+06	3.11808e+06	2.7539e+06	2.92483e+06	2.80091e+06	2.84206e+06	3.31062e+06	3.58679e+06	3.052e+06	3.06253e+06	2.83645e+06	2.82187e+06	2.4032e+06	2.46372e+06	2.88196e+06	3.00217e+06	2.76971e+06	3.08248e+06	2.64799e+06	2.50023e+06	2.77044e+06	2.64436e+06	3.04836e+06	2.97273e+06	3.01097e+06
1314	126.103	13.0456	2.28286e+06	2.41554e+06	2.51704e+06	2.8378e+06	2.71376e+06	2.82165e+06	2.11893e+06	2.27929e+06	2.42036e+06	2.52229e+06	2.22284e+06	2.403e+06	2.46486e+06	2.3982e+06	2.94742e+06	2.97781e+06	2.06823e+06	2.21101e+06	2.34697e+06	2.50488e+06	2.50851e+06	2.40836e+06	2.73124e+06	2.5393e+06	2.37677e+06
1315	149.082	14.9885	2.25703e+06	2.49773e+06	2.72064e+06	2.54634e+06	2.63775e+06	2.49391e+06	2.42071e+06	2.41267e+06	2.50457e+06	2.24069e+06	2.54163e+06	2.47984e+06	2.39585e+06	2.42993e+06	2.52818e+06	2.7251e+06	2.38417e+06	2.48448e+06	2.52829e+06	2.44795e+06	2.59748e+06	2.35409e+06	2.70077e+06	2.56479e+06	2.51592e+06
1317	72.0812	12.9301	2.74169e+06	2.69045e+06	2.58115e+06	2.68556e+06	2.67513e+06	2.77366e+06	2.81109e+06	2.63727e+06	2.83412e+06	2.76576e+06	2.54303e+06	2.67323e+06	2.76391e+06	2.5564e+06	3.00156e+06	2.96114e+06	2.76048e+06	2.56834e+06	2.81867e+06	2.75914e+06	2.89508e+06	2.828e+06	2.74179e+06	2.64934e+06	2.4919e+06
1318	128.107	7.54391	182419	114574	127826	142359	159974	877069	166268	71988.6	131970	143094	303769	332495	384315	331572	127136	34000.6	62306.2	99112.4	312294	490624	224547	269715	273178	246773	243506
1319	86.0969	5.2811	915425	836907	658161	790483	679037	1.56813e+06	1.12903e+06	973814	527141	518915	1.70817e+06	1.51865e+06	1.03864e+06	1.42128e+06	907332	445292	1.45221e+06	1.4093e+06	1.59718e+06	1.2086e+06	1.16931e+06	1.10829e+06	1.15386e+06	1.25818e+06	1.25778e+06
1321	262.14	0.908956	996979	406699	735556	461731	836765	754880	865005	862254	621369	509069	1.03185e+06	878046	557124	841445	572245	428724	625732	1.31574e+06	1.12223e+06	954473	819169	783271	802764	831287	809437
1322	174.09	15.5299	256754	303303	281494	389813	441553	348268	290640	287463	498779	320622	338046	301077	327934	332161	320603	359219	366897	356554	426712	394719	324943	250378	375571	431863	508733
1325	256.093	1.04961	604287	0	354181	13647.2	137614	0	23415.4	113334	13616.3	4709.4	10397.5	5640.65	99788	9827.56	4362.72	10883.1	9402.54	190955	12466.2	11749.9	85210	104507	80543.4	77540.7	80580.4
1328	193.944	0.800753	26944	114821	32909	72073	24536.6	87146.8	35879.6	13346.8	0	20788.5	107306	115467	4489.37	226409	66074.1	14663.7	57807.2	69990.5	66964.8	110830	96119.5	83550	49073.9	75528.9	77022
1329	247.133	9.40546	141569	747682	308448	111955	253238	396651	318373	439687	257991	284998	138130	282668	180387	225829	237581	681498	110939	265458	261082	130661	315708	272274	310298	275458	290444
1330	440.247	8.86795	450196	12984.1	3160.66	0	11375	0	20787.3	484775	4213.25	730.752	1251.62	0	1943.75	0	0	0	1405.54	723.174	628.32	1284.9	2062.63	831.18	830.544	529.995	0
1331	106.515	0.941599	130552	198616	214131	478168	89065	281659	224633	258034	112800	231958	498954	509605	87320.3	444931	200364	154828	108153	379713	264631	382490	282989	287781	289711	287426	267713
1333	130.05	1.65519	831835	470807	1.9506e+06	944345	1.19379e+06	1.19713e+06	622492	1.0607e+06	1.79747e+06	1.54615e+06	1.24863e+06	1.08362e+06	1.01337e+06	1.17771e+06	1.57645e+06	1.19854e+06	563965	1.19061e+06	1.22804e+06	768502	1.14319e+06	1.18521e+06	1.11933e+06	1.14164e+06	1.15563e+06
1334	74.0604	9.95113	2.50899e+06	2.4084e+06	2.14651e+06	2.45831e+06	2.3861e+06	2.10922e+06	2.75948e+06	2.77709e+06	2.60855e+06	2.21941e+06	2.63979e+06	2.5466e+06	2.06306e+06	2.1797e+06	2.37082e+06	2.27942e+06	2.28752e+06	2.51481e+06	2.4232e+06	2.1436e+06	2.51054e+06	2.54258e+06	2.28236e+06	2.25905e+06	2.29498e+06
1335	147.044	1.80134	336803	588711	520525	162167	585318	736582	335129	215254	624337	748062	345175	246437	570678	303957	372910	173981	607097	390790	435952	360920	398353	542893	477949	490616	480303
1336	267.171	5.56947	178572	175538	364732	478206	361878	76188.8	449248	233328	480468	585750	81925.1	75369.9	78538.3	80822.4	217477	321020	124731	71994.4	111904	71829.7	207268	222927	191566	194013	219675
1337	73.0287	2.37082	724526	126942	125056	86255.9	160708	78183.5	142877	561216	78976.2	66859.1	118014	98581.4	91695.3	70892.3	80764.2	96339.8	124076	1.74093e+06	85679.5	98782.4	307166	241724	225465	242226	236270
1340	151.098	13.3813	1.23066e+06	1.43711e+06	1.34951e+06	1.51096e+06	1.59695e+06	1.56634e+06	1.2714e+06	1.27651e+06	1.39209e+06	1.38963e+06	1.27071e+06	1.42564e+06	1.41242e+06	1.41066e+06	1.55347e+06	1.56437e+06	1.2488e+06	1.19703e+06	1.5389e+06	1.40254e+06	1.35917e+06	1.32385e+06	1.49815e+06	1.47759e+06	1.42973e+06
1341	86.0969	7.79974	417435	250761	333555	373446	371819	1.0771e+06	547692	382498	340429	367915	743031	746536	835157	572005	460780	164201	485755	616617	749560	864647	576807	598849	587328	523946	528442
1342	357.279	10.987	6.50364e+06	8.72958e+06	3.50209e+06	3.86811e+06	2.96664e+06	2.6959e+06	674023	1.0438e+06	8.72418e+06	4.22364e+06	580953	207500	374402	4.96673e+06	4.6304e+06	5.65728e+06	1.50239e+06	1.48418e+06	4.11048e+06	1.45262e+06	3.72983e+06	3.25681e+06	3.7868e+06	3.8159e+06	3.58318e+06
1344	120.066	1.16172	4.5409e+06	5.28336e+06	5.17742e+06	1.78083e+06	6.62448e+06	3.79244e+06	2.3355e+06	1.95146e+06	3.29652e+06	3.37065e+06	3.11035e+06	1.94473e+06	3.21047e+06	2.68249e+06	4.24852e+06	2.85376e+06	4.65105e+06	1.87154e+06	3.97956e+06	1.66689e+06	2.94194e+06	3.63426e+06	3.67459e+06	3.94618e+06	3.85428e+06
1347	99.5124	12.0694	2.59681e+06	2.75394e+06	2.68073e+06	2.54766e+06	2.55352e+06	2.26568e+06	2.99173e+06	2.8012e+06	2.52999e+06	2.60724e+06	2.79817e+06	2.8702e+06	3.00344e+06	2.59008e+06	2.44191e+06	2.28995e+06	2.84085e+06	2.94394e+06	2.68204e+06	2.69921e+06	2.96909e+06	2.72624e+06	2.17127e+06	2.09734e+06	2.06157e+06
1349	355.15	2.14688	751282	331463	34743.3	301829	64201.8	212732	625980	187076	872995	1.02582e+06	133287	108975	204698	84819.5	0	9450.29	213935	125866	197563	89801.2	302393	322467	329198	305803	312371
1350	253.093	0.912372	107968	16025.2	78933.2	16365.6	36088.9	215358	189954	86427.6	38630.9	45277.7	437818	374287	249589	491984	48521.8	20545.4	633169	368292	295873	165590	206856	197079	196144	250139	193110
1351	98.5124	7.901	2.52501e+06	2.3271e+06	2.40138e+06	2.48932e+06	2.88833e+06	1.79635e+06	2.68431e+06	2.48275e+06	2.64783e+06	2.69705e+06	1.77071e+06	1.54967e+06	1.95953e+06	1.85689e+06	2.01836e+06	2.8879e+06	1.93005e+06	1.58989e+06	1.74091e+06	1.77394e+06	2.04808e+06	2.17076e+06	2.17891e+06	1.98776e+06	2.08141e+06
1352	98.5124	7.17983	2.33885e+06	2.67495e+06	2.25616e+06	2.41308e+06	2.6093e+06	1.5431e+06	2.47148e+06	2.17688e+06	2.42477e+06	2.30711e+06	1.62113e+06	1.4018e+06	1.7108e+06	1.7191e+06	1.80109e+06	2.5339e+06	1.97479e+06	1.41056e+06	1.44439e+06	1.51707e+06	2.01122e+06	1.97921e+06	1.98119e+06	1.95745e+06	1.88149e+06
1353	375.289	11.9575	1.87269e+06	1.9571e+06	502406	609313	436505	459533	25465	23114.5	1.47526e+06	661922	19147.8	11030.4	65059.7	802703	1.03776e+06	930518	236444	232414	738760	250056	598981	570316	568255	554439	520500
1355	215.139	4.62057	3.78392e+06	4.46671e+06	1.56569e+06	844820	2.39931e+06	2.84631e+06	2.0866e+06	2.0218e+06	336918	160389	1.48087e+06	887703	669059	1.10104e+06	818701	740191	2.67125e+06	1.91827e+06	2.36146e+06	904120	1.85083e+06	1.82315e+06	2.02193e+06	1.75156e+06	1.79733e+06
1360	141.959	1.13999	2.78208e+06	1.95118e+06	2.05851e+06	2.29193e+06	2.5488e+06	1.9462e+06	2.58983e+06	2.57587e+06	2.31865e+06	2.04989e+06	2.50838e+06	2.39875e+06	3.09302e+06	2.59443e+06	2.84263e+06	2.58137e+06	3.15716e+06	2.16822e+06	2.57466e+06	2.09941e+06	2.46369e+06	2.23385e+06	2.0133e+06	2.03474e+06	2.10424e+06
1361	270.156	1.4931	90225.8	26007.1	9958.12	60828.2	13022.2	4223.13	122672	142167	10407.4	4442.46	2765.38	4369.3	0	0	2975.62	2544.19	2576.06	569962	0	9493.07	49288.2	49983.8	40581.1	47448.7	45684.6
1363	302.15	7.22213	769675	1.07862e+06	247200	105528	488296	348369	332500	529724	161499	166243	109455	74426.8	62636.7	112138	129140	112592	248091	271021	261185	76425.7	276126	247205	270161	276513	288498
1364	314.171	5.22082	29756.5	22532	586590	78403.4	491204	52354.7	36218.4	24511.7	24220.9	27742.5	58332.2	76752	88165.6	54099.1	96489.5	472140	79822.3	40049.9	77698.2	95247.7	106867	115937	108318	107992	94146.2
1369	442.879	0.743906	264124	162124	367809	369127	561809	64631	417168	366764	503006	443330	143986	87661.4	198452	92949	175959	500169	139811	151308	159548	179557	283254	303529	265611	249992	253573
1371	165.114	14.6143	1.95882e+06	2.11959e+06	2.0692e+06	2.02734e+06	2.13986e+06	2.20188e+06	2.00701e+06	2.02949e+06	2.07976e+06	2.02419e+06	1.91161e+06	2.04465e+06	1.96733e+06	2.19767e+06	2.02447e+06	2.13166e+06	1.80693e+06	1.92189e+06	2.07371e+06	2.08641e+06	2.00081e+06	1.95276e+06	2.01664e+06	1.92426e+06	1.94562e+06
1372	213.98	2.34124	1.29602e+06	45372.6	74781.4	809.784	248773	3062.4	0	810235	2732.14	0	1390.36	1822.07	4326.04	1638.55	10492.6	37377.4	0	2.10809e+06	0	0	412279	434997	363755	383926	362102
1375	410.327	11.623	3.93398e+06	3.92049e+06	1.56088e+06	1.7878e+06	1.47288e+06	1.37323e+06	41226.5	11064.8	3.44188e+06	2.16378e+06	3796.31	34373.5	183069	2.41915e+06	3.0009e+06	2.38446e+06	818534	969436	2.12578e+06	755274	1.92978e+06	1.70035e+06	1.8025e+06	1.73896e+06	1.63769e+06
1378	87.0044	5.05458	2.08303e+06	2.54325e+06	2.02386e+06	2.1348e+06	2.29257e+06	1.69133e+06	2.51367e+06	2.33026e+06	2.31303e+06	2.03232e+06	1.89272e+06	1.74331e+06	2.22089e+06	1.97998e+06	1.94579e+06	2.54046e+06	2.29664e+06	1.67564e+06	1.79875e+06	1.63701e+06	2.17067e+06	2.15809e+06	1.7471e+06	2.09713e+06	1.94173e+06
1379	98.5124	6.23861	2.26492e+06	2.40723e+06	2.13304e+06	2.19758e+06	2.20936e+06	1.26444e+06	2.31153e+06	2.21041e+06	2.17138e+06	2.08215e+06	1.48602e+06	1.23037e+06	1.44389e+06	1.44043e+06	1.61476e+06	2.61167e+06	1.65984e+06	1.26711e+06	1.35017e+06	1.26065e+06	1.8706e+06	1.69897e+06	1.56771e+06	1.72547e+06	1.55658e+06
1380	406.295	10.934	77265	166425	135437	186137	173974	105847	13512.6	0	277156	361144	2685.97	49839	64972.9	284101	603993	309510	158144	49149.2	712762	143137	198527	176636	152979	166096	169933
1381	337.252	9.65071	143954	433529	72448.2	76700.2	99450.3	117315	586895	1.23851e+06	345242	113811	462108	130503	57461.9	104107	88828.4	105295	37874.6	193668	118204	136750	290271	250604	289164	314475	292898
1383	113.071	15.5354	1.35103e+06	1.40893e+06	1.44663e+06	1.4023e+06	1.39988e+06	1.47585e+06	1.4332e+06	1.30826e+06	1.56386e+06	1.40566e+06	1.31167e+06	1.39938e+06	1.45141e+06	1.45251e+06	1.39543e+06	1.44809e+06	1.33738e+06	1.43438e+06	1.49753e+06	1.42335e+06	1.47191e+06	1.37129e+06	1.4055e+06	1.40215e+06	1.37668e+06
1384	113.071	14.8973	2.52502e+06	2.74525e+06	2.62133e+06	2.77937e+06	2.70563e+06	2.65278e+06	2.56771e+06	2.4306e+06	2.79342e+06	2.55146e+06	2.58185e+06	2.54286e+06	2.67973e+06	2.55426e+06	2.77573e+06	2.63116e+06	2.59011e+06	2.60469e+06	2.83849e+06	2.67869e+06	2.73294e+06	2.56597e+06	2.61373e+06	2.61726e+06	2.58532e+06
1385	358.172	1.02454	308995	158317	230366	309105	260772	472613	402054	341245	218307	214780	833124	789493	242155	547333	118163	266360	343603	824636	703228	488199	382147	397279	403255	433679	390519
1386	103.076	8.45543	316427	263379	404091	415756	365846	643689	485222	536381	818414	591377	814563	894692	800974	688503	894314	478143	712494	532339	1.08163e+06	1.01025e+06	627253	640281	630394	627501	634583
1387	99.5124	11.0082	2.67486e+06	2.63604e+06	2.8504e+06	2.71495e+06	2.60659e+06	2.31444e+06	2.78744e+06	2.63261e+06	2.66136e+06	2.67194e+06	2.70147e+06	2.86077e+06	3.05114e+06	2.57425e+06	2.20314e+06	2.28908e+06	2.86233e+06	2.77471e+06	2.71181e+06	2.84721e+06	2.76305e+06	2.70851e+06	2.30469e+06	2.2559e+06	2.22835e+06
1391	133.032	1.73535	1.2467e+06	2.31179e+06	1.96117e+06	882308	2.06581e+06	2.28703e+06	1.27856e+06	1.01424e+06	1.18692e+06	1.42892e+06	1.43835e+06	933606	1.1763e+06	1.22817e+06	1.80735e+06	944515	1.79345e+06	1.54532e+06	1.96934e+06	990964	1.8682e+06	1.71737e+06	1.63112e+06	1.60068e+06	1.65528e+06
1393	291.17	10.4254	79187.6	588139	107252	40552.5	83779.7	134560	44838.1	233029	33677.3	56657.8	16300.3	116574	115735	157488	78861.5	158437	196003	763229	123813	71774.9	160727	151922	141362	130032	132424
1394	304.15	1.43656	281378	273936	367995	245494	472436	607118	352326	362241	228977	238902	585016	468665	328829	554841	334887	402889	348501	633827	556970	451320	412711	424589	446576	409002	387843
1395	136.076	2.23762	700677	1.05598e+06	1.1259e+06	425359	985912	1.53916e+06	781214	561569	1.08206e+06	1.34589e+06	932309	711284	953844	797309	894193	408222	1.37127e+06	954691	927887	753857	1.04689e+06	1.06e+06	1.03217e+06	940911	1.03325e+06
1396	84.0641	14.1668	2.54091e+06	2.58866e+06	2.41927e+06	2.4272e+06	2.51565e+06	2.52297e+06	2.52893e+06	2.45754e+06	2.51797e+06	2.43058e+06	2.42775e+06	2.36457e+06	2.62795e+06	2.39868e+06	2.57675e+06	2.61428e+06	2.32854e+06	2.37856e+06	2.58128e+06	2.38388e+06	2.73207e+06	2.44804e+06	2.34266e+06	2.35819e+06	2.32968e+06
1398	72.0812	12.4718	2.41495e+06	2.2586e+06	2.21791e+06	2.41706e+06	2.37098e+06	2.48025e+06	2.52898e+06	2.36983e+06	2.28083e+06	2.29363e+06	2.25812e+06	2.32756e+06	2.40851e+06	2.17916e+06	2.81726e+06	2.59123e+06	2.31142e+06	2.29975e+06	2.29029e+06	2.28583e+06	2.51212e+06	2.32645e+06	2.41261e+06	2.2474e+06	2.16014e+06
1399	297.242	10.9484	280966	109968	300714	265490	319214	235521	247851	152754	779234	774386	319132	251507	268679	313857	257287	318314	401295	245937	385655	232948	326938	312653	295446	319850	318061
1401	113.071	14.4909	2.62641e+06	2.77191e+06	2.68655e+06	2.62241e+06	2.59669e+06	2.77361e+06	2.65452e+06	2.52486e+06	2.80024e+06	2.65747e+06	2.47259e+06	2.63596e+06	2.52129e+06	2.72635e+06	2.56061e+06	2.77035e+06	2.52993e+06	2.41649e+06	2.65856e+06	2.69117e+06	2.57867e+06	2.58662e+06	2.64294e+06	2.65274e+06	2.69708e+06
1402	87.0043	4.45544	2.2232e+06	2.33859e+06	1.92074e+06	2.03614e+06	2.05108e+06	1.55782e+06	2.3529e+06	2.33434e+06	1.89072e+06	1.9488e+06	1.89352e+06	1.51679e+06	2.00044e+06	1.79952e+06	1.75518e+06	2.32251e+06	2.14219e+06	1.83141e+06	1.80307e+06	1.58116e+06	2.21626e+06	1.80502e+06	1.69131e+06	1.6482e+06	1.66618e+06
1405	69.0452	13.2382	2.53251e+06	2.74622e+06	2.80049e+06	2.63413e+06	2.71989e+06	2.92267e+06	2.59103e+06	2.81678e+06	2.7513e+06	2.74446e+06	2.55123e+06	2.75815e+06	2.65633e+06	2.77827e+06	2.7136e+06	2.93403e+06	2.57466e+06	2.56132e+06	2.86442e+06	2.82703e+06	2.59177e+06	2.78602e+06	2.90862e+06	2.71996e+06	2.74207e+06
1407	257.977	0.768611	553183	456142	586753	612819	650575	358966	693547	659611	572675	581864	430090	392067	376123	375836	458453	695469	422987	413286	458771	445171	537760	540077	545196	420591	465246
1408	138.103	14.4502	2.17214e+06	2.2354e+06	2.36478e+06	2.35359e+06	2.62612e+06	2.22116e+06	2.14054e+06	2.35287e+06	2.24034e+06	2.09586e+06	2.36132e+06	2.28289e+06	2.20023e+06	2.24256e+06	2.22736e+06	2.21779e+06	2.11015e+06	2.3345e+06	2.35309e+06	2.38401e+06	2.38224e+06	2.15035e+06	2.29366e+06	1.99996e+06	2.0653e+06
1409	149.082	14.6143	2.31172e+06	2.56506e+06	2.50671e+06	2.26811e+06	2.34705e+06	2.56721e+06	2.39568e+06	2.41645e+06	2.40394e+06	2.22855e+06	2.14715e+06	2.30792e+06	2.24523e+06	2.48699e+06	2.31701e+06	2.64367e+06	2.09043e+06	2.09445e+06	2.36138e+06	2.34069e+06	2.2776e+06	2.21714e+06	2.4299e+06	2.37698e+06	2.45e+06
1411	455.215	5.92727	812269	447083	524262	778360	571788	1.29963e+06	741304	740769	479304	429589	1.17338e+06	944637	629856	1.08864e+06	901045	582248	1.00945e+06	1.37276e+06	1.0935e+06	602343	901028	852814	811968	892465	824543
1414	244.093	1.03747	466167	754088	134897	371475	191586	153727	375384	430857	103754	103599	532290	206171	64891.9	394970	119305	59087.8	298540	635899	327014	184092	189469	171497	154914	189042	193000
1416	126.103	12.5147	1.77773e+06	1.84601e+06	1.8841e+06	1.92557e+06	1.97935e+06	2.49118e+06	1.63311e+06	1.874e+06	1.87555e+06	1.99481e+06	1.66308e+06	1.87147e+06	1.76704e+06	1.96624e+06	2.29035e+06	2.61252e+06	1.64085e+06	1.65274e+06	1.65747e+06	1.89313e+06	1.95466e+06	1.78235e+06	2.20759e+06	1.93929e+06	1.98075e+06
1418	276.155	0.908956	603991	252417	528543	318481	350702	538013	457965	441549	702922	429914	661905	466374	285213	566051	214738	273348	543780	981337	771435	501502	522077	515327	484179	531502	563489
1419	83.0609	6.54266	2.11879e+06	2.64652e+06	2.29518e+06	1.86392e+06	2.16324e+06	1.92166e+06	2.1274e+06	2.2289e+06	1.94769e+06	1.91226e+06	1.81347e+06	1.79248e+06	1.81476e+06	1.64379e+06	1.52773e+06	2.16897e+06	1.75626e+06	1.85365e+06	1.56984e+06	1.60245e+06	1.89795e+06	1.71897e+06	1.87316e+06	1.76266e+06	1.66315e+06
1420	303.17	9.0659	199841	1.63469e+06	446156	177985	387038	352122	302368	747898	314484	335241	79671.7	219509	331842	375742	382353	817834	1.18344e+06	954269	246680	402487	483554	498075	520983	485285	484607
1422	98.5123	9.70885	1.64952e+06	1.75246e+06	2.07307e+06	2.31764e+06	2.1695e+06	2.64687e+06	1.68822e+06	1.2067e+06	1.98749e+06	2.21779e+06	1.54382e+06	2.18491e+06	2.16441e+06	2.2334e+06	2.59787e+06	2.63517e+06	1.66611e+06	1.73924e+06	2.09051e+06	2.36464e+06	1.80115e+06	2.24399e+06	2.50229e+06	2.29095e+06	2.25963e+06
1423	129.102	1.9748	698409	467724	313438	483177	443117	769306	727113	739138	193627	230755	1.04365e+06	919786	593756	560483	597147	210561	604392	1.20641e+06	694424	728584	596382	677423	704743	642032	676029
1424	110.071	11.6277	2.41599e+06	2.507e+06	2.28306e+06	2.10198e+06	2.34249e+06	2.52008e+06	2.31364e+06	2.60513e+06	2.46576e+06	2.55721e+06	2.25748e+06	2.30988e+06	2.43399e+06	2.21658e+06	2.13058e+06	2.51879e+06	2.45279e+06	2.20508e+06	2.47523e+06	2.36261e+06	2.66971e+06	2.5254e+06	2.61132e+06	2.43843e+06	2.54174e+06
1425	83.0608	6.80857	2.26737e+06	2.58993e+06	2.34975e+06	2.09945e+06	2.15571e+06	1.72045e+06	2.26353e+06	2.09549e+06	1.96319e+06	2.11632e+06	1.74536e+06	1.60897e+06	1.60898e+06	1.69117e+06	1.54321e+06	2.09584e+06	1.9515e+06	1.6825e+06	1.65773e+06	1.467e+06	1.72149e+06	1.77896e+06	1.75984e+06	1.58517e+06	1.65369e+06
1426	304.151	5.74626	617208	109024	179939	170283	203290	171347	408785	513304	190011	183581	482782	406314	16209.8	206282	20907.9	70933.8	59442	837104	410353	339383	288739	274264	265463	266050	264462
1427	170.093	0.856999	302785	115711	330773	215076	224357	449863	233621	172926	321174	273677	633374	400326	723037	508639	620229	254882	560739	326465	738060	544285	417111	384225	404313	395150	402452
1428	186.076	1.86948	354776	969359	132888	180902	153790	228891	114468	355476	145761	106414	93819.1	81155	112917	75596.9	118741	224279	126310	486162	92846.9	94762.1	287630	297114	305633	318281	329894
1429	359.316	15.4874	646733	645196	640864	684231	605440	573015	700512	666721	699610	594713	621938	641731	596844	655535	588060	628080	697938	648761	678219	671372	641047	661512	635290	634508	569181
1431	102.128	12.2687	2.7343e+06	2.6789e+06	2.75292e+06	2.7619e+06	2.72839e+06	2.71322e+06	2.77481e+06	2.70518e+06	2.66214e+06	2.94494e+06	2.82988e+06	2.75228e+06	2.75206e+06	2.89115e+06	2.63512e+06	2.72582e+06	2.77863e+06	2.81779e+06	2.70656e+06	2.77545e+06	2.7134e+06	2.77456e+06	2.5887e+06	2.5352e+06	2.49574e+06
1433	124.087	11.7702	2.57073e+06	2.59913e+06	2.61154e+06	2.6586e+06	2.78533e+06	2.83447e+06	2.64227e+06	2.74769e+06	2.59927e+06	2.72598e+06	2.76694e+06	2.5897e+06	2.56399e+06	2.77649e+06	2.59913e+06	2.73321e+06	2.77368e+06	2.55494e+06	2.68687e+06	2.55613e+06	2.62145e+06	2.63455e+06	2.86851e+06	2.75115e+06	2.80986e+06
1437	136.062	1.40208	1.20743e+06	4.93823e+06	26664	2.19851e+06	154618	4.99862e+06	3.13955e+06	3.1276e+06	1.70355e+06	1.44894e+06	2.34538e+06	1.99533e+06	72018.7	3.64368e+06	5.60929e+06	55606.6	2.24647e+06	1.94208e+06	3.75188e+06	1.81294e+06	1.22556e+06	772195	582549	502673	514686
1439	98.5124	5.50925	2.02998e+06	2.33852e+06	1.80896e+06	2.06633e+06	2.10237e+06	1.25404e+06	2.22245e+06	1.71392e+06	2.12889e+06	2.04989e+06	1.26788e+06	1.03663e+06	1.62022e+06	1.38976e+06	1.58582e+06	2.49474e+06	1.69743e+06	1.18163e+06	1.37408e+06	1.26895e+06	1.90537e+06	1.65168e+06	1.53043e+06	1.59556e+06	1.45688e+06
1440	311.185	10.2602	840.06	33456.2	7123.77	797369	2608.13	11245.3	2074.3	20033.5	6399.53	4550.78	5008.76	11565.1	2819.93	55898.4	1016.34	12393.7	6781.63	28020.3	7015.5	6382.53	52185.8	48747.1	45365.5	50841.5	53229.7
1445	159.077	1.16777	2.60721e+06	4.08151e+06	5.70909e+06	2.18367e+06	6.94123e+06	4.71298e+06	4.01904e+06	2.16904e+06	3.86709e+06	3.12088e+06	4.5852e+06	3.48113e+06	4.89146e+06	4.44019e+06	5.60041e+06	2.79318e+06	6.5014e+06	4.41338e+06	6.16538e+06	2.76088e+06	4.85066e+06	4.60324e+06	4.69658e+06	4.8179e+06	4.68536e+06
1446	99.0919	14.8013	2.20895e+06	2.6133e+06	2.36518e+06	2.41391e+06	2.26946e+06	2.09242e+06	2.21379e+06	2.35587e+06	2.41766e+06	2.13588e+06	2.46037e+06	2.24293e+06	2.60231e+06	2.2924e+06	2.17764e+06	2.07837e+06	2.21768e+06	2.56197e+06	2.70635e+06	2.366e+06	2.52097e+06	2.32932e+06	2.09245e+06	1.93129e+06	1.94665e+06
1447	99.0555	9.95113	2.17885e+06	2.06405e+06	1.93306e+06	2.1342e+06	2.04994e+06	1.95421e+06	2.3372e+06	2.31248e+06	2.17532e+06	1.90479e+06	2.21589e+06	2.15685e+06	1.79343e+06	1.8591e+06	2.0769e+06	2.09726e+06	1.93795e+06	2.13485e+06	2.0132e+06	1.81366e+06	2.0525e+06	2.06249e+06	2.05325e+06	1.985e+06	2.03524e+06
1448	110.072	1.47667	256778	172431	216482	233177	189289	574820	246796	274925	204451	199694	562699	501181	430799	593432	423710	225597	439593	544733	481991	468583	392992	361666	388479	400736	346155
1450	111.02	11.998	1.67249e+06	1.70892e+06	1.73119e+06	1.58906e+06	1.53637e+06	1.39637e+06	1.80263e+06	1.95872e+06	1.53245e+06	1.6032e+06	1.84455e+06	1.82495e+06	1.84156e+06	1.68731e+06	1.35032e+06	1.42033e+06	1.90461e+06	1.73798e+06	1.6687e+06	1.73982e+06	1.8534e+06	1.62896e+06	1.29083e+06	1.41384e+06	1.40839e+06
1451	153.041	2.02268	245902	1.26046e+06	1.01162e+06	609603	639566	1.29617e+06	660973	220707	721982	581685	1.1706e+06	774995	1.06888e+06	1.058e+06	1.61158e+06	1.24014e+06	1.03351e+06	567473	890951	1.0224e+06	1.12132e+06	1.0018e+06	998295	937628	1.03443e+06
1453	123.594	0.852243	368378	208682	299769	121188	152930	312279	549142	255896	380999	341122	146752	246003	79551.9	133688	118497	56563.4	287430	352270	445930	224621	300773	263368	246697	260648	252568
1454	101.071	11.2348	2.54629e+06	2.26664e+06	2.64037e+06	2.53235e+06	2.53259e+06	2.76719e+06	2.64983e+06	2.69742e+06	2.49082e+06	2.49419e+06	2.60937e+06	2.48324e+06	2.65947e+06	2.35798e+06	2.76676e+06	2.71252e+06	2.63274e+06	2.49323e+06	2.53737e+06	2.71345e+06	2.64696e+06	2.53947e+06	2.74904e+06	2.60764e+06	2.7078e+06
1455	355.263	9.25417	363044	1.38535e+06	179976	283521	228240	375871	2.843e+06	5.58246e+06	1.33017e+06	303815	1.77281e+06	475761	200483	320684	260858	198524	124451	305628	390459	508077	833166	791021	915433	781925	834524
1456	168.066	0.986827	195668	1.19051e+06	46422.6	111672	88347.1	191886	66610.5	275242	80390.9	7771.34	49899.7	42253.6	108036	97936.5	71554.4	97137.6	133018	265038	64519.8	71334.2	171893	162709	175169	170493	184144
1457	155.07	10.5276	10903.4	7338.11	12003.6	1.10242e+06	11215.3	9606.62	6083.92	3729.79	9164.84	10543.2	5402.99	5545.77	8967.01	29644	6721.67	3539.95	11051.3	6210.29	7309.75	9643.46	54635.1	51193.9	54543.9	59606.3	51231.5
1459	85.0764	9.8369	2.06546e+06	1.97398e+06	1.55039e+06	1.77546e+06	1.9306e+06	2.43658e+06	2.01257e+06	2.25653e+06	1.95916e+06	1.96644e+06	2.08872e+06	1.96299e+06	1.84905e+06	1.78649e+06	2.33244e+06	2.38857e+06	2.1289e+06	1.89966e+06	1.72092e+06	1.75249e+06	2.44148e+06	1.76772e+06	2.83645e+06	2.61256e+06	2.68212e+06
1460	84.0811	9.03355	1.3698e+06	1.40232e+06	1.46624e+06	1.26048e+06	1.36018e+06	1.07898e+06	1.38272e+06	1.38673e+06	1.1966e+06	1.49298e+06	1.16759e+06	1.1786e+06	1.06507e+06	1.14903e+06	1.01239e+06	1.23865e+06	1.00982e+06	1.32906e+06	1.05853e+06	1.06114e+06	1.29648e+06	1.09179e+06	1.01849e+06	1.18375e+06	1.18507e+06
1461	87.0043	3.11682	2.44176e+06	2.31114e+06	2.24153e+06	2.35506e+06	2.43367e+06	1.96616e+06	2.48228e+06	2.56557e+06	2.47538e+06	2.24642e+06	2.03713e+06	1.94863e+06	2.31644e+06	2.28006e+06	2.5215e+06	2.27832e+06	2.43155e+06	2.03758e+06	2.17581e+06	2.13773e+06	2.50017e+06	2.43324e+06	2.25159e+06	2.38889e+06	2.00557e+06
1462	86.0969	9.28581	347700	133823	577135	185769	428699	988519	290662	156084	242424	249792	477745	474011	706348	383542	215980	109666	221652	238948	577121	695735	416546	398305	412568	401117	391210
1463	137.046	3.09065	351584	757596	250282	39235.5	540412	556004	145841	143311	538074	235440	232232	216256	553503	153181	1.02461e+06	268141	724581	735525	388108	300959	401448	327637	278217	272726	282257
1464	111.092	11.5923	1.64361e+06	1.64624e+06	1.5397e+06	1.78641e+06	1.8374e+06	2.17963e+06	1.51807e+06	1.60758e+06	1.66171e+06	1.84823e+06	1.62028e+06	1.58398e+06	1.63513e+06	1.8116e+06	2.71521e+06	2.44909e+06	1.53022e+06	1.57517e+06	1.54092e+06	1.66096e+06	1.83947e+06	1.61756e+06	2.09337e+06	1.76342e+06	1.81669e+06
1465	113.071	13.7471	2.36672e+06	2.54747e+06	2.43677e+06	2.56585e+06	2.62043e+06	2.52449e+06	2.51349e+06	2.5925e+06	2.58373e+06	2.50541e+06	2.43418e+06	2.53154e+06	2.56234e+06	2.50085e+06	2.71819e+06	2.57633e+06	2.45243e+06	2.33946e+06	2.75422e+06	2.60887e+06	2.56155e+06	2.54328e+06	2.52691e+06	2.54743e+06	2.53276e+06
1467	138.103	15.334	1.83538e+06	1.91571e+06	1.98297e+06	2.03105e+06	2.22986e+06	1.77945e+06	1.83279e+06	1.73041e+06	2.02351e+06	1.75298e+06	2.05082e+06	1.9035e+06	2.06181e+06	2.01428e+06	1.6062e+06	1.97794e+06	1.92641e+06	2.08936e+06	2.10474e+06	1.95065e+06	1.91706e+06	1.93844e+06	1.9089e+06	1.7011e+06	1.66751e+06
1468	190.086	9.41821	40466.7	152394	149724	57351.7	145916	130171	158580	66360.9	531759	564054	87711.2	124422	109843	88233.9	66350.9	166260	104942	93160.7	108214	101439	151058	152509	148806	137592	143294
1469	149.082	15.3003	2.17929e+06	2.08106e+06	2.38827e+06	2.21949e+06	2.23204e+06	2.31335e+06	2.26582e+06	2.02704e+06	2.27757e+06	1.99386e+06	2.11348e+06	2.35936e+06	2.1045e+06	2.30785e+06	2.20352e+06	2.57037e+06	2.18114e+06	2.11915e+06	2.20319e+06	2.25206e+06	2.15691e+06	2.19855e+06	2.33535e+06	2.25506e+06	2.37556e+06
1470	113.071	13.3813	2.17432e+06	2.27984e+06	2.14048e+06	2.3144e+06	2.39055e+06	2.24101e+06	2.28797e+06	2.18882e+06	2.3463e+06	2.29395e+06	2.19516e+06	2.3434e+06	2.29229e+06	2.21373e+06	2.26696e+06	2.17428e+06	2.25203e+06	2.02479e+06	2.40479e+06	2.23168e+06	2.26401e+06	2.16584e+06	2.20463e+06	2.34084e+06	2.32007e+06
1471	83.0608	5.97616	2.58146e+06	2.62452e+06	2.32552e+06	2.09257e+06	2.24763e+06	1.87645e+06	2.35219e+06	2.51972e+06	2.0529e+06	2.07994e+06	1.92345e+06	1.68667e+06	1.79727e+06	1.68483e+06	1.78629e+06	2.03571e+06	1.82119e+06	1.82297e+06	1.73516e+06	1.60398e+06	1.9024e+06	1.98164e+06	1.98349e+06	1.81118e+06	1.87644e+06
1475	69.0452	12.7397	2.1606e+06	2.03572e+06	2.01869e+06	2.15073e+06	2.20017e+06	2.24237e+06	2.18442e+06	2.13385e+06	2.10312e+06	2.05266e+06	2.0557e+06	2.0579e+06	2.21538e+06	2.05722e+06	2.27339e+06	2.18313e+06	2.07207e+06	2.04807e+06	2.20238e+06	2.1892e+06	2.30318e+06	2.11874e+06	2.30035e+06	2.24399e+06	2.28144e+06
1477	260.16	1.52826	326572	150541	279664	274010	229580	378637	347011	289947	218293	192565	670316	578978	116131	345211	47611.3	238476	141919	587768	620087	375675	359987	318213	310196	308368	317188
1478	156.04	1.70772	55087.6	8085.85	27751.5	0	0	0	0	752045	0	0	0	0	0	0	0	0	0	25236.6	0	0	30140.4	28033.2	34169.5	31574.9	32096.4
1479	82.0655	0.999026	581628	331933	384510	375322	348453	470388	496402	505923	366577	334905	514179	581399	502392	451373	437221	271102	519581	585252	513627	656456	449419	495002	473219	497280	470183
1482	84.0811	1.81038	1.10622e+06	738732	778215	933310	772903	1.55215e+06	1.12127e+06	1.14607e+06	814952	806516	1.38938e+06	1.36368e+06	988893	1.32039e+06	994478	656853	1.35061e+06	1.40555e+06	1.49002e+06	1.25402e+06	1.11592e+06	1.18319e+06	1.17157e+06	1.10994e+06	1.15513e+06
1483	87.0043	3.65681	2.61441e+06	2.22492e+06	2.43029e+06	2.57968e+06	2.43874e+06	2.2079e+06	2.56714e+06	2.72553e+06	2.50693e+06	2.38123e+06	2.05374e+06	2.13453e+06	2.49743e+06	2.34292e+06	2.50236e+06	2.61167e+06	2.57633e+06	2.23925e+06	2.36435e+06	2.21097e+06	2.64985e+06	2.62173e+06	2.23773e+06	2.55129e+06	2.41231e+06
1484	564.359	8.48281	344705	104464	540278	322735	351027	65692.5	522646	324583	414428	429382	98404.5	98893.7	128583	38404	402563	365781	164630	107611	107450	103669	242482	238247	207303	196991	196080
1485	140.082	13.9067	1.4601e+06	1.54603e+06	1.5998e+06	1.51958e+06	1.64083e+06	1.59559e+06	1.48335e+06	1.54286e+06	1.47934e+06	1.39504e+06	1.41819e+06	1.4917e+06	1.46249e+06	1.5519e+06	1.56977e+06	1.56776e+06	1.40707e+06	1.42205e+06	1.49877e+06	1.62353e+06	1.54374e+06	1.54017e+06	1.65326e+06	1.55114e+06	1.50752e+06
1486	165.114	15.2233	2.11225e+06	2.10395e+06	2.15587e+06	2.11481e+06	2.19887e+06	2.14076e+06	2.06745e+06	1.966e+06	2.17685e+06	2.00884e+06	2.10923e+06	2.15645e+06	2.10876e+06	2.3604e+06	1.99101e+06	2.26943e+06	2.02413e+06	2.10903e+06	2.15219e+06	2.18713e+06	1.97268e+06	2.19019e+06	2.10446e+06	1.93196e+06	1.96927e+06
1488	87.0045	5.33311	2.1094e+06	2.58262e+06	1.90451e+06	2.2297e+06	2.32701e+06	1.49358e+06	2.52508e+06	1.92173e+06	2.2771e+06	2.18072e+06	1.64463e+06	1.3853e+06	1.982e+06	1.6788e+06	1.86567e+06	2.4951e+06	2.08221e+06	1.42521e+06	1.69883e+06	1.52511e+06	2.27893e+06	1.90152e+06	1.9963e+06	1.78918e+06	1.80231e+06
1490	132.102	1.22368	484346	1.01896e+06	645944	103249	110250	3.80266e+06	2.59324e+06	1.52571e+06	1.43982e+06	1.22668e+06	4.40965e+06	3.94925e+06	138707	82576.4	107471	95671.4	1.82752e+06	2.52366e+06	1.73606e+06	2.08611e+06	1.74389e+06	1.51139e+06	1.57268e+06	1.5262e+06	1.52273e+06
1491	79.0182	1.38219	1.27179e+06	1.21236e+06	1.40912e+06	1.87432e+06	1.22038e+06	1.11327e+06	1.49381e+06	1.75703e+06	1.31431e+06	1.15846e+06	1.5439e+06	1.93267e+06	1.2989e+06	1.82011e+06	1.3035e+06	1.35002e+06	1.2293e+06	1.88728e+06	1.20329e+06	1.65025e+06	1.38114e+06	1.33593e+06	1.50145e+06	1.45972e+06	1.40228e+06
1492	134.045	1.16172	3.72404e+06	3.83224e+06	1.94412e+06	2.28887e+06	4.6343e+06	3.51983e+06	2.70206e+06	2.66941e+06	3.05586e+06	2.56571e+06	3.21051e+06	2.09538e+06	1.21589e+06	3.05087e+06	2.87319e+06	1.44588e+06	3.46672e+06	3.53431e+06	3.7636e+06	1.90406e+06	2.62118e+06	2.94626e+06	2.82883e+06	3.00234e+06	2.95331e+06
1494	282.279	10.2065	1109.55	518285	8522.86	2212.88	8415.21	19210	1232.66	8427.95	771.714	2465.72	3858.76	1722.98	4847.75	18489.1	9777.13	6675.35	42289.2	18741.6	17579.8	31173.8	27727.3	24701.9	25127.6	24057	26801.1
1497	149.082	13.9067	1.84803e+06	1.95607e+06	2.12344e+06	1.91483e+06	2.06605e+06	2.02667e+06	1.95754e+06	2.01228e+06	1.94806e+06	1.72659e+06	1.7666e+06	1.88942e+06	1.86404e+06	1.99312e+06	1.9702e+06	2.14966e+06	1.76606e+06	1.78152e+06	1.95613e+06	1.96716e+06	2.01714e+06	1.95042e+06	2.09931e+06	2.07685e+06	2.00884e+06
1498	278.622	4.77299	404219	76093.2	76561.9	175876	90034.2	225370	248857	316962	131778	115513	266235	352686	8225.58	193605	17499.2	45863.4	50113.9	979350	282574	273556	243196	209981	214058	211723	194224
1500	337.252	10.3058	53839.8	181364	53867.2	64696.9	79115	60768	364154	744679	45659	36590.5	593664	78020.2	48885.1	33882.2	57122.1	102098	11866.7	329847	19194.4	59353.9	181539	192096	183121	203495	191026
1506	128.118	12.2152	1.58546e+06	1.63619e+06	1.64082e+06	1.78501e+06	1.79415e+06	2.44971e+06	1.40956e+06	1.52659e+06	1.56098e+06	1.82175e+06	1.52555e+06	1.62718e+06	1.6117e+06	1.67063e+06	2.25675e+06	2.79773e+06	1.44733e+06	1.44189e+06	1.45416e+06	1.55248e+06	1.73393e+06	1.63568e+06	2.31486e+06	1.89971e+06	1.81449e+06
1507	251.164	11.4745	2.04139e+06	562049	642279	1.8385e+06	859271	1.54142e+06	1.76148e+06	1.0768e+06	704129	1.94365e+06	565500	194643	143597	1.3331e+06	481654	1.25282e+06	755027	208525	1.14422e+06	182124	970816	954344	905449	934603	934294
1509	126.103	12.7825	1.96893e+06	2.13821e+06	2.23785e+06	2.22819e+06	2.33351e+06	2.66342e+06	1.80142e+06	2.0312e+06	2.15423e+06	2.2908e+06	1.98699e+06	2.17239e+06	2.02922e+06	2.1786e+06	2.48192e+06	2.83032e+06	1.82754e+06	1.97423e+06	1.96887e+06	2.17539e+06	2.13717e+06	2.18063e+06	2.59772e+06	2.17166e+06	2.18698e+06
1511	262.14	1.44696	290176	105017	231145	292254	211046	428011	362164	401660	161004	178324	684636	717224	166393	465944	122918	118193	179435	808876	664416	709554	360394	392567	365294	383521	366207
1512	260.197	1.81038	632393	300589	123438	275089	161737	821091	684259	875607	131241	197888	573736	534651	322159	516894	213841	50566.4	656186	934452	605333	386073	524047	549453	486249	521537	504213
1515	163.098	14.9304	2.177e+06	2.32652e+06	2.29066e+06	2.23022e+06	2.27024e+06	2.39241e+06	2.21527e+06	2.03368e+06	2.29198e+06	2.20989e+06	2.09836e+06	2.26525e+06	2.19157e+06	2.25436e+06	2.29057e+06	2.54586e+06	2.09947e+06	2.11153e+06	2.15979e+06	2.22735e+06	2.21698e+06	2.11917e+06	2.26217e+06	2.31022e+06	2.20693e+06
1516	236.624	5.24041	489816	298321	370911	320646	457066	657039	344579	506743	251713	246060	279812	335695	326829	353909	148976	332106	594914	1.1919e+06	488968	394281	454855	435707	392530	450353	407715
1517	182.44	0.824212	16718.2	47258.9	93578.4	68926.2	18500.3	120998	61316.4	101960	43759.7	86131.8	92350	216649	33879.8	159932	22624.6	24856.6	10927.4	180326	49460.8	140008	51227.3	69730.4	61852.1	66919.1	67606.8
1520	132.102	7.79974	311115	195621	295494	270245	313153	879377	425072	265687	248855	280691	569167	532859	667585	405664	334593	128528	343371	405044	574945	640634	439565	448919	426701	386226	387143
1522	110.02	11.2553	1.28788e+06	1.57649e+06	1.54619e+06	1.93867e+06	1.71604e+06	1.67785e+06	1.70863e+06	1.70121e+06	1.61877e+06	1.53608e+06	1.60516e+06	2.10049e+06	2.10099e+06	1.71079e+06	1.60523e+06	1.7989e+06	1.622e+06	1.51468e+06	1.57043e+06	1.96786e+06	1.63563e+06	1.69689e+06	1.59447e+06	1.52568e+06	1.46373e+06
1523	341.247	9.87817	103175	566751	122750	295331	178158	145237	261392	147337	152262	319690	66397	31374.1	35669.7	116989	125671	274064	138337	111922	109942	87007.5	179344	178481	163141	180824	166565
1526	146.06	5.56055	137786	185231	236861	120365	158257	626513	274414	171128	283286	331189	327059	347351	462054	311620	563131	75094.5	322810	426027	505402	321929	305996	326320	443526	483065	329242
1527	597.366	10.4254	12264	91099.9	18624.2	33824.3	54848.5	74811.6	31415.2	0	2508.66	15236.6	0	90523.2	103341	242342	98299	224998	536192	422377	111735	55652	98985	101496	96973.6	102897	99208
1528	83.0608	5.37893	2.18869e+06	2.5851e+06	2.36095e+06	2.18495e+06	2.36968e+06	1.94943e+06	2.32604e+06	2.0744e+06	2.103e+06	2.05819e+06	1.98636e+06	1.79175e+06	1.79489e+06	1.77602e+06	1.70135e+06	2.13663e+06	1.95149e+06	1.8272e+06	1.7709e+06	1.66065e+06	2.11712e+06	1.99349e+06	1.96852e+06	1.67682e+06	1.85338e+06
1529	188.116	2.56577	503374	165480	413430	327496	233399	763248	258907	563441	658698	575213	502813	526101	225368	440449	158674	145453	155997	1.04195e+06	563989	594170	453739	443359	419004	444493	444383
1530	375.289	10.4928	2.07047e+06	2.07679e+06	813338	1.38536e+06	559331	764386	444823	22645.6	3.28797e+06	739909	9946.44	88107.2	180404	1.37095e+06	1.74599e+06	1.33201e+06	792165	241670	1.57107e+06	412094	1.26742e+06	855387	999265	1.02893e+06	1.27284e+06
1535	89.507	11.8914	530296	763492	644283	710919	645662	679238	611106	649296	632376	711628	599869	982278	1.01204e+06	809102	687634	791734	637371	716695	692964	729783	667069	663639	572407	617074	539451
1536	246.145	1.58855	429470	178936	112514	182194	168906	631283	460317	610159	145838	139930	399618	439544	253825	341565	243017	52095.8	500272	955495	425329	391562	426723	403532	346273	391832	381378
1538	783.578	11.3855	288779	371766	201905	153896	184978	91432.6	0	0	379794	252868	0	0	4914.05	217761	386771	504280	48587.3	21004.8	277922	56210.4	173761	133812	139177	134051	166729
1539	149.023	15.8628	2.37342e+06	2.33844e+06	2.44655e+06	2.52249e+06	2.56878e+06	2.57873e+06	2.1787e+06	2.47621e+06	2.61238e+06	2.3591e+06	2.596e+06	2.34348e+06	2.53612e+06	2.39367e+06	2.37966e+06	2.33511e+06	2.21338e+06	2.51649e+06	2.57554e+06	2.31753e+06	2.14537e+06	2.35849e+06	2.42779e+06	2.38445e+06	2.40046e+06
1540	99.0919	14.3434	2.24135e+06	2.37996e+06	2.36477e+06	2.1498e+06	2.46743e+06	2.14982e+06	2.34638e+06	2.16486e+06	2.3689e+06	2.08406e+06	2.14889e+06	2.32281e+06	2.27604e+06	2.19827e+06	2.05097e+06	2.21133e+06	2.07239e+06	2.19788e+06	2.37214e+06	2.39227e+06	2.36937e+06	2.48129e+06	2.11283e+06	2.11573e+06	2.10458e+06
1541	213.087	3.40297	258720	95339.2	172982	155714	132018	619614	319574	287750	217690	237134	1.16565e+06	1.02071e+06	688475	701438	399064	135295	1.1957e+06	600113	858644	526598	522775	502781	483982	483659	506338
1542	99.5125	10.6744	2.20659e+06	2.30858e+06	2.51783e+06	2.25667e+06	2.41161e+06	1.99673e+06	2.28389e+06	2.13182e+06	2.24753e+06	2.51525e+06	1.98499e+06	2.57529e+06	2.74365e+06	2.30589e+06	1.94627e+06	2.04354e+06	2.49296e+06	2.28835e+06	2.30595e+06	2.47713e+06	2.53256e+06	2.2908e+06	2.07166e+06	2.03383e+06	1.98308e+06
1543	98.5123	5.97616	2.24695e+06	2.35827e+06	2.0304e+06	2.16612e+06	2.26584e+06	1.40993e+06	2.16254e+06	2.13223e+06	1.99024e+06	1.99068e+06	1.46393e+06	1.14873e+06	1.61637e+06	1.51765e+06	1.56243e+06	2.2299e+06	1.63829e+06	1.15831e+06	1.34055e+06	1.20982e+06	1.81104e+06	1.6497e+06	1.58102e+06	1.58178e+06	1.51102e+06
1544	227.139	1.90291	266849	159714	1.56032e+06	809954	503571	847804	224443	264884	195983	195500	521723	476030	480739	754935	547679	383749	765158	584247	618394	872005	586958	540559	574358	542081	574761
1545	167.013	15.5188	142687	117667	123807	154392	76400.8	128829	188132	181119	128416	140838	94582.6	143953	111576	155744	111576	134316	111234	136606	138324	115268	139408	155073	112303	163630	84506.5
1547	295.165	5.67391	383413	135131	75828.3	81101.3	109758	280792	355829	580365	78939	63787	148986	293661	60070.3	106971	60219	44044	206837	1.13292e+06	247828	178018	253011	202891	169969	167906	167426
1548	342.173	9.25417	165177	58172.7	756.798	0	2304.76	919.8	19067.7	442560	4205.24	0	1312.99	1519.33	0	848.844	2081.7	1296.14	0	5614.11	3874.26	0	9544.87	6391.96	7280.63	4962.21	9062.08
1549	425.29	9.72798	185030	1.34135e+06	601153	302943	790414	199843	469415	1.08376e+06	383406	557714	435238	138508	333141	305248	452303	994731	166153	228293	198916	274050	537927	470587	457440	491305	501740
1550	93.045	15.8959	2.20035e+06	1.76228e+06	2.08355e+06	2.151e+06	2.37022e+06	2.11773e+06	1.79065e+06	1.97978e+06	1.95327e+06	1.98435e+06	2.13085e+06	2.28881e+06	2.01159e+06	1.79655e+06	2.24386e+06	1.92459e+06	1.98794e+06	1.93843e+06	2.01399e+06	1.83662e+06	1.92894e+06	1.89566e+06	2.22386e+06	2.22549e+06	2.42105e+06
1552	102.128	15.4517	1.91509e+06	1.87126e+06	2.34812e+06	2.29854e+06	2.15946e+06	2.32643e+06	1.99451e+06	2.08853e+06	2.08903e+06	1.95881e+06	2.17353e+06	1.93321e+06	2.02274e+06	2.17769e+06	2.02508e+06	1.98093e+06	2.07547e+06	2.16861e+06	2.11329e+06	1.97185e+06	2.09406e+06	2.07139e+06	2.09885e+06	2.18661e+06	2.2372e+06
1554	247.129	4.982	848103	702463	199111	98023.2	324214	134010	209824	550713	87537.1	86077.5	72993.5	55925.8	79574.8	104527	198804	122657	129581	122306	101952	55247.1	137898	120015	125272	131388	115528
1555	521.333	9.14252	865.098	0	2045.95	1.72463e+06	0	0	0	0	0	3917.73	0	0	878.202	38366.6	2163.04	0	0	341.721	1302	1638.94	52747.8	58637.4	49882.1	57481.8	51803.1
1556	163.098	14.6143	2.03942e+06	2.2066e+06	2.19503e+06	2.06967e+06	2.14558e+06	2.34393e+06	2.12097e+06	2.13076e+06	2.12142e+06	2.06544e+06	1.97599e+06	2.14845e+06	1.99525e+06	2.19642e+06	2.1503e+06	2.28788e+06	1.89227e+06	1.94017e+06	2.03524e+06	2.08018e+06	2.07434e+06	1.9705e+06	2.21305e+06	2.09897e+06	2.07242e+06
1557	158.961	0.535932	1.50119e+06	1.74389e+06	1.54991e+06	1.89108e+06	1.79204e+06	1.5707e+06	1.75085e+06	1.64664e+06	1.56017e+06	1.70973e+06	1.56759e+06	1.65878e+06	1.68617e+06	1.53565e+06	1.36059e+06	1.7118e+06	1.81248e+06	1.89677e+06	2.15516e+06	1.81746e+06	2.10565e+06	2.14841e+06	2.23506e+06	1.77334e+06	2.06074e+06
1558	235.169	10.2065	647057	908150	256294	327088	234851	555678	618540	935018	429693	426448	285199	270990	129881	254200	152412	339936	232227	295313	270910	171786	413524	412029	370148	374755	386304
1560	110.02	12.6113	1.51797e+06	1.82302e+06	1.87955e+06	2.0699e+06	1.65389e+06	1.59909e+06	1.83194e+06	1.52677e+06	1.63213e+06	1.72771e+06	1.47751e+06	1.79352e+06	1.7634e+06	1.61967e+06	2.22308e+06	1.84346e+06	1.56506e+06	1.76252e+06	1.78293e+06	1.64947e+06	1.61651e+06	1.59957e+06	1.34989e+06	1.42283e+06	1.16871e+06
1562	107.599	1.80346	453137	161088	31948.8	153250	89501.2	400091	442907	612942	33893.1	70802.6	280230	218918	62750.2	149699	70803.8	20077.8	325625	370537	223108	129135	248801	217958	205740	192987	234383
1564	468.331	10.3111	24755.1	114475	20101.2	17361.4	34389.6	33184.3	405334	682467	47195.2	18441.7	588664	77528.5	48614.5	11369.6	18739.6	38341.7	4209.57	280216	11889.9	45654.4	143206	140886	155160	173202	164483
1566	228.196	10.0967	705022	604445	686040	590644	623225	594220	694463	681249	695816	630937	691895	644150	659770	591477	537203	626263	649562	661430	642812	635873	648280	645325	569962	605828	606577
1570	83.0608	7.17983	2.20318e+06	2.30426e+06	2.08007e+06	2.00412e+06	2.08098e+06	1.57989e+06	2.17841e+06	1.98447e+06	1.90863e+06	1.84009e+06	1.67084e+06	1.6146e+06	1.5513e+06	1.54765e+06	1.53221e+06	1.98618e+06	1.73788e+06	1.73592e+06	1.47019e+06	1.48504e+06	1.78919e+06	1.79075e+06	1.73999e+06	1.5645e+06	1.73834e+06
1573	203.139	1.76209	105403	144211	330320	272605	311133	405341	284771	90186.2	273386	252580	528969	653800	377745	620626	323378	365964	545592	175395	769519	625780	404038	381592	352751	384538	390983
1576	141.959	14.0811	1.63085e+06	1.39995e+06	1.40838e+06	1.18159e+06	1.1475e+06	799200	2.25692e+06	2.15689e+06	1.18981e+06	1.41651e+06	1.52876e+06	1.41516e+06	1.34181e+06	976684	1.02166e+06	913207	2.06554e+06	1.58326e+06	1.12625e+06	1.41273e+06	1.98943e+06	1.30056e+06	911677	903826	982755
1577	294.218	2.3143	0	0	22195.1	0	21640.5	33698.9	1513.12	0	0	0	0	68029.8	12711.7	72559.5	697967	20516.6	45427	0	0	39085.5	55586	48545.9	54279.4	44034.2	50311.7
1578	391.285	14.9795	1.6631e+06	1.75093e+06	1.64183e+06	1.77868e+06	1.78698e+06	1.74699e+06	1.69805e+06	1.54275e+06	1.81523e+06	1.83883e+06	1.71703e+06	1.694e+06	1.63004e+06	1.81441e+06	1.73563e+06	1.93168e+06	1.61373e+06	1.81382e+06	1.72989e+06	1.77668e+06	1.5515e+06	1.89944e+06	1.65335e+06	1.73652e+06	1.57253e+06
1580	482.348	10.7537	36168.5	582293	5104.84	11937.8	12112.5	28963.2	41203.6	203458	34928.9	21106.2	38815.5	39069.2	0	21144.5	32612.3	74031.6	12821.6	111573	23117.8	8050.06	59778.2	59759.7	57229.6	59673.2	57747.1
1581	166.098	13.4572	2.19535e+06	2.13038e+06	2.00588e+06	2.32012e+06	2.24921e+06	2.14922e+06	2.29591e+06	2.14005e+06	2.17195e+06	2.39789e+06	2.27054e+06	2.22301e+06	2.05781e+06	2.19792e+06	2.3186e+06	2.28495e+06	2.34359e+06	2.14819e+06	2.2214e+06	2.16404e+06	2.09039e+06	2.23128e+06	2.20905e+06	2.30552e+06	2.27019e+06
1583	357.214	4.84842	230169	114974	191533	106084	266173	155848	318228	271562	170082	190791	558252	834043	61965.6	427247	47484.2	70144.7	370976	639573	637573	378579	329372	285081	301606	319682	308809
1585	90.0553	1.42828	1.56841e+06	1.34767e+06	1.60986e+06	1.44797e+06	1.45565e+06	1.83608e+06	1.38461e+06	1.458e+06	1.3408e+06	1.60937e+06	1.55802e+06	1.60806e+06	1.49253e+06	1.44701e+06	1.39632e+06	1.2603e+06	1.35542e+06	1.5976e+06	1.57123e+06	1.54635e+06	1.55422e+06	1.45912e+06	1.50091e+06	1.56333e+06	1.45288e+06
1587	167.581	1.46241	264366	127821	364865	344215	298069	63543.5	319235	353788	272839	445604	128989	114770	98570.1	104532	70495	258947	103236	101729	77696.4	122719	185700	190911	195567	176282	176265
1590	206.082	8.61507	10509.9	12867.4	143324	499.746	12583	2553.74	16943.1	26037	557260	670490	651.651	229.878	1725.7	896.544	0	584.46	324.852	549.024	389.412	401.418	48802.6	43485	47078.6	47179.6	49584
1591	138.103	14.1721	2.29919e+06	2.2744e+06	2.3099e+06	2.2503e+06	2.45459e+06	2.31128e+06	2.25111e+06	2.21617e+06	2.36098e+06	2.15461e+06	2.10843e+06	2.2475e+06	2.12074e+06	2.301e+06	2.14482e+06	2.43652e+06	2.07757e+06	2.13087e+06	2.19343e+06	2.34743e+06	2.37543e+06	2.32214e+06	2.0639e+06	2.22265e+06	2.15796e+06
1592	83.0608	7.64433	2.09685e+06	2.06034e+06	2.02574e+06	1.88861e+06	2.06173e+06	1.64517e+06	2.22686e+06	1.96965e+06	1.92502e+06	1.97623e+06	1.61839e+06	1.57176e+06	1.68865e+06	1.50763e+06	1.62711e+06	2.18957e+06	1.56439e+06	1.57972e+06	1.40109e+06	1.50329e+06	1.76093e+06	1.78924e+06	1.68777e+06	1.48571e+06	1.59707e+06
1593	413.267	14.3655	1.07848e+06	1.04651e+06	937400	1.1562e+06	1.03283e+06	1.07841e+06	1.10125e+06	1.01914e+06	970982	1.20216e+06	983938	1.02844e+06	956248	1.0782e+06	1.15814e+06	1.17174e+06	1.05447e+06	979026	1.03263e+06	1.09867e+06	1.03214e+06	1.08295e+06	1.20348e+06	1.08091e+06	996173
1595	423.274	9.42005	124716	566212	449894	257683	532599	122984	506713	1.09477e+06	296160	270329	284635	147077	236259	142490	248847	663127	94136.1	149062	131642	189781	339577	296204	317565	291799	301286
1599	403.321	10.2674	192396	653127	33119.9	296688	27310.7	138145	140563	15119.8	93759.2	152968	60434.8	96748.7	35365.8	290839	79226.2	27022.1	314088	100451	115099	125631	158405	142500	137522	146506	146625
1601	60.0449	8.78143	4.11882e+06	3.39798e+06	3.73776e+06	3.5515e+06	3.44813e+06	1.96316e+06	3.50238e+06	4.43312e+06	4.11814e+06	4.06192e+06	2.4429e+06	2.13235e+06	2.05058e+06	1.83595e+06	2.19118e+06	3.0927e+06	2.34766e+06	2.16886e+06	2.10616e+06	2.21718e+06	3.03679e+06	2.78591e+06	2.6003e+06	2.49703e+06	2.38784e+06
1603	99.0556	5.12975	2.10886e+06	2.22386e+06	1.9921e+06	1.82368e+06	2.05301e+06	1.77553e+06	2.08103e+06	2.0269e+06	2.21554e+06	1.94573e+06	1.82095e+06	1.67759e+06	1.7712e+06	1.78686e+06	1.78962e+06	2.15403e+06	1.7666e+06	1.58236e+06	1.68336e+06	1.53941e+06	1.85827e+06	1.89307e+06	1.6801e+06	1.91895e+06	1.88968e+06
1604	391.284	14.6765	2.07246e+06	2.28013e+06	1.97573e+06	2.40606e+06	2.21991e+06	2.09291e+06	2.20613e+06	2.09535e+06	2.20911e+06	2.21638e+06	2.22039e+06	2.03987e+06	2.10306e+06	2.14588e+06	2.3359e+06	2.18976e+06	2.02405e+06	2.3181e+06	2.41461e+06	2.10345e+06	2.25211e+06	2.07244e+06	2.18113e+06	1.90121e+06	1.8096e+06
1605	279.159	12.5059	933670	855529	839298	890158	892062	857022	847434	886610	933047	919932	914206	892664	842297	867046	849746	840227	875424	941460	916196	861369	841867	877984	831093	847914	870709
1606	431.276	10.3058	115960	281902	105581	107806	121682	101911	561680	878237	93855.7	62995.9	739491	171809	143923	61359.3	81303	114619	29867.4	511171	46681.3	134306	320423	322680	283658	321266	310555
1608	87.0044	4.76942	2.43161e+06	2.45231e+06	2.06185e+06	2.02458e+06	2.16708e+06	1.69777e+06	2.41278e+06	2.38637e+06	2.12719e+06	2.12918e+06	1.86814e+06	1.69013e+06	2.19607e+06	1.92142e+06	1.96918e+06	2.31729e+06	2.20522e+06	1.85715e+06	1.91677e+06	1.62759e+06	2.42079e+06	1.90331e+06	1.78713e+06	1.89381e+06	1.87048e+06
1609	122.097	5.36547	483208	183196	390483	560315	117911	1.05277e+06	281972	92508.4	1.56917e+06	1.45166e+06	1.50149e+06	484682	900877	929069	1.31667e+06	148913	411344	370658	1.34105e+06	455210	837327	734622	799009	686790	702807
1610	146.06	6.31713	113636	695928	673385	75540.5	154306	358690	45247.7	74767	115973	65737.6	68931.4	514808	170368	102225	128489	223629	37670	384563	68108.4	97694.4	198766	189516	207859	194067	206045
1617	70.0656	12.7293	1.58904e+06	1.74536e+06	1.81772e+06	1.77324e+06	1.91953e+06	2.5256e+06	1.47248e+06	1.69999e+06	1.79034e+06	1.95094e+06	1.59445e+06	1.69983e+06	1.66747e+06	1.75336e+06	2.35714e+06	2.61744e+06	1.49984e+06	1.57643e+06	1.52828e+06	1.75001e+06	1.7296e+06	1.73334e+06	2.20877e+06	1.95178e+06	1.96337e+06
1618	86.097	8.85521	266059	173374	325770	284400	245757	1.10266e+06	373352	199938	436561	436685	853881	797968	901031	701211	413724	133779	388827	519847	810791	873807	456060	502519	505702	566056	575548
1620	113.071	15.1747	2.53363e+06	2.52886e+06	2.60138e+06	2.49871e+06	2.4982e+06	2.68405e+06	2.5846e+06	2.2677e+06	2.70685e+06	2.58615e+06	2.35752e+06	2.66498e+06	2.39568e+06	2.65604e+06	2.44248e+06	2.692e+06	2.4576e+06	2.35809e+06	2.52134e+06	2.63634e+06	2.52277e+06	2.54992e+06	2.55266e+06	2.49093e+06	2.50542e+06
1621	83.0607	1.82968	1.43523e+06	1.57407e+06	1.44571e+06	1.43044e+06	1.39656e+06	1.33358e+06	1.36725e+06	1.41233e+06	1.39986e+06	1.35096e+06	1.3243e+06	1.30832e+06	1.39774e+06	1.33031e+06	1.30999e+06	1.44115e+06	1.53444e+06	1.30901e+06	1.40042e+06	1.29889e+06	1.47262e+06	1.45076e+06	1.31053e+06	1.306e+06	1.3145e+06
1623	162.113	0.913836	312215	256322	184498	387819	184868	170550	312556	241673	452424	246099	475673	123681	259729	171693	266579	178603	415075	111042	349551	152720	267116	255918	264820	245505	271702
1624	141.959	14.8393	1.5212e+06	1.39279e+06	1.27841e+06	1.04194e+06	945051	859415	2.08374e+06	2.11734e+06	1.14113e+06	1.23295e+06	1.65491e+06	1.35486e+06	1.33286e+06	985623	890485	780202	1.94065e+06	1.78183e+06	1.13787e+06	1.3441e+06	2.01737e+06	1.14876e+06	931704	723569	871543
1627	452.337	9.62483	40885.8	124118	28905.6	24896.2	22927.1	33107.5	224498	644524	92009.3	23601.2	136004	41177.9	15052.1	26716.1	26214.4	27270.8	7962	56678.9	39039.9	32275.1	82904.4	73046.4	101977	86543.8	91330.7
1629	141.959	14.3432	1.65999e+06	1.49354e+06	1.40457e+06	1.09502e+06	1.05208e+06	897590	2.31777e+06	1.99076e+06	1.31685e+06	1.45058e+06	1.52221e+06	1.62947e+06	1.3489e+06	960383	1.02869e+06	886940	2.11253e+06	1.66902e+06	1.15284e+06	1.43364e+06	2.02063e+06	1.32332e+06	901824	881012	912737
1631	141.959	15.1192	1.48855e+06	1.3954e+06	1.15502e+06	974743	919249	753511	1.91663e+06	1.92235e+06	1.20453e+06	1.14166e+06	1.69742e+06	1.30834e+06	1.37179e+06	891637	869333	774612	2.26415e+06	1.91882e+06	1.18346e+06	1.28271e+06	2.17534e+06	1.15774e+06	814723	706136	730607
1636	343.198	2.74186	145667	73405	115636	43407.2	171501	57123.6	220455	221470	136282	138003	437847	651460	20147.5	300194	24002.2	43659.9	283741	563592	532113	246279	223445	231811	190458	226800	219735
1639	98.5123	8.62021	1.91527e+06	1.82198e+06	1.89701e+06	1.9268e+06	1.99329e+06	1.42316e+06	2.03569e+06	2.0215e+06	2.15583e+06	1.87314e+06	1.57756e+06	1.29462e+06	1.50312e+06	1.38943e+06	1.77774e+06	2.01486e+06	1.70762e+06	1.25581e+06	1.6129e+06	1.52497e+06	1.55137e+06	1.846e+06	1.71581e+06	1.63802e+06	1.57982e+06
1640	290.076	0.91139	27385.3	299522	0	69405.8	0	8771.17	22048.3	41529.9	0	0	0	0	0	0	0	20891.3	0	0	0	0	0	4847.7	0	0	0
1641	136.087	13.6313	2.01943e+06	2.15927e+06	2.07768e+06	2.08333e+06	2.12089e+06	2.30893e+06	2.11935e+06	2.16453e+06	2.06792e+06	2.02871e+06	2.05496e+06	2.12092e+06	2.05369e+06	2.18153e+06	2.26632e+06	2.28661e+06	2.07252e+06	2.06794e+06	2.15715e+06	2.14565e+06	2.2438e+06	2.06215e+06	1.99836e+06	2.13928e+06	2.18253e+06
1642	416.178	1.05255	244970	80065	201431	174234	225540	346802	269124	251926	168585	170773	505148	509826	239154	397609	126300	208300	291697	515414	460291	360019	285183	268310	285793	313416	301349
1644	65.0734	0.74039	78912.4	290875	105775	52274.9	83231.4	484761	121084	123329	202294	183200	477061	316785	265562	421983	759514	144746	414043	268000	407105	497499	461132	263366	291970	308697	310426
1645	163.098	14.3208	1.94543e+06	2.07673e+06	2.12361e+06	1.87263e+06	2.01695e+06	2.17837e+06	2.09519e+06	1.9773e+06	2.02414e+06	1.94784e+06	1.85204e+06	2.02036e+06	1.91565e+06	2.06218e+06	2.03129e+06	2.24309e+06	1.84275e+06	1.89067e+06	1.94527e+06	2.01855e+06	2.01772e+06	1.91862e+06	2.00727e+06	2.04801e+06	1.997e+06
1646	72.0448	15.5352	803623	811117	803092	812580	786475	815918	816025	765356	856049	828035	772180	768703	829611	811796	795587	797118	763911	792769	840471	802359	837563	790734	806978	798041	789870
1647	98.5124	6.50351	2.09121e+06	2.51754e+06	2.02652e+06	2.0021e+06	2.21175e+06	1.33748e+06	2.37105e+06	2.07246e+06	2.39005e+06	2.04e+06	1.43324e+06	1.26526e+06	1.62131e+06	1.52291e+06	1.54884e+06	2.31813e+06	1.79076e+06	1.31268e+06	1.31677e+06	1.29748e+06	1.96217e+06	1.76393e+06	1.76623e+06	1.64909e+06	1.62611e+06
1649	163.098	13.9067	1.67327e+06	1.71787e+06	1.85175e+06	1.79356e+06	1.84448e+06	1.85726e+06	1.78034e+06	1.77622e+06	1.6948e+06	1.59866e+06	1.61081e+06	1.6623e+06	1.70357e+06	1.80114e+06	1.79722e+06	1.93312e+06	1.61871e+06	1.65722e+06	1.73421e+06	1.80913e+06	1.8608e+06	1.74612e+06	1.87082e+06	1.81767e+06	1.78829e+06
1651	244.129	1.10685	2.34594e+06	631342	1.11769e+06	2.00417e+06	1.5599e+06	4.55234e+06	1.96295e+06	1.65129e+06	1.33471e+06	1.43173e+06	6.39815e+06	4.38408e+06	4.60743e+06	6.02452e+06	3.15149e+06	1.33288e+06	4.64865e+06	4.12121e+06	4.46283e+06	4.4469e+06	3.03907e+06	2.80052e+06	3.44017e+06	3.60884e+06	3.47597e+06
1652	165.114	14.9143	1.97393e+06	2.07522e+06	2.14701e+06	2.22845e+06	2.21405e+06	2.08824e+06	1.92048e+06	2.07249e+06	2.01566e+06	1.92305e+06	2.15167e+06	2.00988e+06	2.11409e+06	2.09325e+06	2.04927e+06	2.16059e+06	1.89966e+06	2.20511e+06	2.06918e+06	2.18565e+06	2.14556e+06	1.9454e+06	2.15797e+06	1.97287e+06	1.9043e+06
1653	124.087	11.5179	2.21745e+06	2.28617e+06	2.2746e+06	2.2735e+06	2.41355e+06	2.48325e+06	2.33526e+06	2.36488e+06	2.31948e+06	2.34409e+06	2.3492e+06	2.32849e+06	2.29228e+06	2.37365e+06	2.33536e+06	2.42904e+06	2.47179e+06	2.31097e+06	2.25524e+06	2.26211e+06	2.33189e+06	2.2765e+06	2.37331e+06	2.37403e+06	2.47699e+06
1656	136.087	13.3813	1.51833e+06	1.65577e+06	1.50271e+06	1.66871e+06	1.64995e+06	1.65736e+06	1.63384e+06	1.5732e+06	1.60427e+06	1.5581e+06	1.55883e+06	1.63381e+06	1.60336e+06	1.5028e+06	1.6995e+06	1.64629e+06	1.60055e+06	1.48884e+06	1.66775e+06	1.55524e+06	1.70022e+06	1.51345e+06	1.63612e+06	1.66079e+06	1.64354e+06
1657	101.071	10.9245	2.28409e+06	2.06804e+06	2.20692e+06	2.20382e+06	2.21415e+06	2.43609e+06	2.25909e+06	2.23205e+06	2.28399e+06	2.23087e+06	2.19121e+06	2.32249e+06	2.21363e+06	2.06146e+06	2.35441e+06	2.49976e+06	2.28011e+06	2.15427e+06	2.24833e+06	2.21354e+06	2.26515e+06	2.12444e+06	2.47673e+06	2.34772e+06	2.38278e+06
1658	383.24	1.67118	80155.8	39119.4	70605.7	70739.5	85807.3	343467	94260	74963.4	75424.3	67113.3	340967	299682	344700	347500	254382	85785.9	446546	323869	330739	258064	195840	202893	198317	204051	200377
1661	87.0044	6.65094	1.72476e+06	1.97785e+06	1.66686e+06	1.7623e+06	1.64317e+06	1.14741e+06	1.92825e+06	1.75709e+06	1.76149e+06	1.81898e+06	1.2281e+06	1.0295e+06	1.39492e+06	1.31544e+06	1.30558e+06	1.86126e+06	1.6365e+06	1.15388e+06	1.1496e+06	1.19552e+06	1.65014e+06	1.46874e+06	1.43299e+06	1.27632e+06	1.26347e+06
1663	170.034	0.945251	61690.8	213688	303760	524318	51509.4	194363	187834	78258.8	73488.4	143465	421581	343802	38155.5	313231	177848	203779	93164.5	171406	152337	332199	213796	234975	208302	170037	196347
1666	305.085	1.00028	40358.4	42126.6	0	339911	0	37621.3	15563.7	44153.8	0	16071.2	0	7814.86	0	0	7418.15	17859.6	1917.26	25459.1	0	49303	16816.8	23635.3	22985.2	24387.9	27815.1
1668	105.07	5.36547	453998	169414	340774	572205	94749.8	1.06474e+06	257856	78410.4	1.5185e+06	1.42533e+06	1.46495e+06	490785	912462	929042	1.3012e+06	130709	374695	341500	1.33562e+06	457435	797522	714686	766953	692082	698175
1669	83.0608	6.27934	2.3478e+06	2.5802e+06	2.26016e+06	2.07208e+06	1.91793e+06	1.77811e+06	2.23285e+06	2.32291e+06	2.17539e+06	2.09874e+06	1.72516e+06	1.66204e+06	1.60982e+06	1.59825e+06	1.64855e+06	2.35359e+06	1.68704e+06	1.88152e+06	1.62819e+06	1.63313e+06	1.7845e+06	1.84947e+06	1.68934e+06	1.80659e+06	1.65365e+06
1670	165.114	14.1721	1.96925e+06	1.98729e+06	2.06475e+06	1.9614e+06	2.10122e+06	2.08772e+06	2.03986e+06	1.87144e+06	1.95485e+06	1.95489e+06	1.82319e+06	1.96239e+06	1.86031e+06	2.03879e+06	1.92549e+06	2.17048e+06	1.7686e+06	1.89962e+06	1.88162e+06	2.04512e+06	1.98892e+06	2.02153e+06	1.87265e+06	2.02689e+06	2.02947e+06
1671	87.0045	6.23861	1.9549e+06	2.03232e+06	1.86983e+06	1.86222e+06	1.92971e+06	1.16751e+06	2.02032e+06	1.88302e+06	1.86196e+06	1.75886e+06	1.49568e+06	1.23719e+06	1.37145e+06	1.3298e+06	1.53232e+06	2.21509e+06	1.58073e+06	1.23537e+06	1.2551e+06	1.23044e+06	1.6823e+06	1.53122e+06	1.46478e+06	1.60161e+06	1.48471e+06
1674	217.032	0.972769	0	288434	63579.5	780256	0	122578	167934	92172	77396.7	154662	57517.7	22467.9	4902.91	8327.06	0	100189	0	88688.8	42459.8	80038.1	87261.5	93188.5	100286	103891	106004
1675	99.0555	9.63221	1.75259e+06	1.69562e+06	1.54077e+06	1.62287e+06	1.8276e+06	1.72995e+06	1.8411e+06	1.78637e+06	1.68272e+06	1.77668e+06	1.73699e+06	1.61152e+06	1.49338e+06	1.57379e+06	1.64472e+06	1.65876e+06	1.54862e+06	1.60485e+06	1.58176e+06	1.55435e+06	1.71112e+06	1.70618e+06	1.78613e+06	1.62804e+06	1.7129e+06
1678	87.0044	3.40561	2.45133e+06	2.22698e+06	2.19529e+06	2.28177e+06	2.20838e+06	1.88381e+06	2.42707e+06	2.56751e+06	2.28423e+06	2.06103e+06	2.01423e+06	1.82411e+06	2.25004e+06	2.07084e+06	2.30801e+06	2.34232e+06	2.28504e+06	1.9495e+06	2.07106e+06	2.02787e+06	2.43007e+06	2.39402e+06	2.18965e+06	2.3127e+06	2.12843e+06
1679	99.5125	10.3565	1.96339e+06	1.85895e+06	2.25199e+06	1.9699e+06	1.99661e+06	1.99884e+06	1.69468e+06	1.44953e+06	2.13385e+06	2.30458e+06	1.39314e+06	2.01007e+06	2.21079e+06	2.11969e+06	2.05624e+06	2.12302e+06	2.03888e+06	1.86884e+06	2.12355e+06	2.21717e+06	2.10027e+06	1.96554e+06	1.79686e+06	1.72765e+06	1.70856e+06
1681	102.128	11.9437	2.2613e+06	2.23399e+06	2.17091e+06	2.31644e+06	2.26555e+06	2.27056e+06	2.29054e+06	2.36219e+06	2.25787e+06	2.35358e+06	2.42628e+06	2.21658e+06	2.21318e+06	2.35147e+06	2.34336e+06	2.25676e+06	2.38513e+06	2.23129e+06	2.35571e+06	2.35844e+06	2.28763e+06	2.33532e+06	2.1499e+06	2.31624e+06	2.30659e+06
1682	89.507	14.1717	1.65475e+06	1.44821e+06	1.13956e+06	976167	915748	710030	2.26053e+06	1.92258e+06	1.11992e+06	1.25056e+06	1.60818e+06	1.48129e+06	1.31695e+06	822730	782738	768741	1.88568e+06	1.57918e+06	1.02178e+06	1.17989e+06	1.97683e+06	1.18861e+06	719726	802584	836595
1683	91.0707	1.85543	158078	24634.5	97124.6	174027	88244.8	338074	182622	114809	136050	136606	471385	408663	382751	401969	290116	103563	366090	241247	516955	448678	239444	267406	219436	247331	275111
1684	330.166	5.2333	604881	107419	256511	80402.3	340440	174464	274779	606324	121411	153624	104602	109459	153816	118668	173736	140208	237549	197126	101900	121313	208814	192835	184154	190170	183425
1686	277.103	1.07731	250885	86234.1	178795	141641	110917	306604	209347	249337	825813	548473	320737	130506	193685	382408	250104	135288	450104	332639	310569	169708	249327	287088	279697	274987	285660
1687	104.053	1.73589	1.04421e+06	1.83821e+06	1.60589e+06	738304	1.66563e+06	1.85924e+06	1.08147e+06	877940	978879	1.17129e+06	1.23736e+06	856499	983195	1.05953e+06	1.46431e+06	771909	1.48396e+06	1.41905e+06	1.62043e+06	887676	1.5344e+06	1.44195e+06	1.35842e+06	1.32032e+06	1.31669e+06
1688	83.0608	8.23352	2.17469e+06	1.92309e+06	1.8278e+06	1.81163e+06	2.01285e+06	1.6708e+06	2.15099e+06	1.8264e+06	2.09747e+06	1.88796e+06	1.65798e+06	1.6229e+06	1.59449e+06	1.49551e+06	1.61435e+06	2.02932e+06	1.77375e+06	1.69867e+06	1.49662e+06	1.6292e+06	1.87306e+06	1.70713e+06	1.68619e+06	1.52231e+06	1.46003e+06
1691	344.228	6.8394	214015	66388	548011	484441	180659	39261.4	179257	171439	244819	194657	42657.5	35751.2	70591.8	35345.1	74347.6	177272	44961.9	30143.5	56016.6	50289.5	100093	103960	86626.5	109993	111137
1692	83.0608	4.94902	2.11663e+06	2.13926e+06	2.03434e+06	1.85905e+06	1.97853e+06	1.86681e+06	2.10757e+06	2.03025e+06	2.18167e+06	2.1485e+06	1.80945e+06	1.77005e+06	2.02641e+06	1.78095e+06	1.79511e+06	2.10321e+06	1.85586e+06	1.81607e+06	1.91223e+06	1.83081e+06	1.90021e+06	2.00516e+06	1.69987e+06	1.94631e+06	1.766e+06
1693	110.072	11.359	2.07166e+06	2.10408e+06	2.10876e+06	1.79847e+06	2.12983e+06	2.14779e+06	2.10724e+06	2.18287e+06	2.22572e+06	2.31147e+06	2.0744e+06	2.14732e+06	2.23745e+06	1.97147e+06	1.85893e+06	2.31283e+06	2.10151e+06	2.00096e+06	2.10274e+06	2.12977e+06	2.42903e+06	2.12322e+06	2.34338e+06	2.09011e+06	2.16738e+06
1695	87.092	11.0977	1.65055e+06	1.55282e+06	1.61635e+06	1.95766e+06	1.8293e+06	2.3934e+06	1.55802e+06	1.57538e+06	1.55026e+06	1.79646e+06	1.5729e+06	1.59849e+06	1.62376e+06	1.65477e+06	2.23146e+06	2.46831e+06	1.54843e+06	1.49734e+06	1.49087e+06	1.57453e+06	1.75638e+06	1.51341e+06	1.94263e+06	1.93219e+06	1.91873e+06
1696	99.0556	5.97616	2.02312e+06	2.12845e+06	1.92074e+06	1.75602e+06	1.86917e+06	1.55531e+06	1.93289e+06	1.99813e+06	1.7455e+06	1.70971e+06	1.54098e+06	1.39723e+06	1.52609e+06	1.44754e+06	1.49994e+06	1.67945e+06	1.52546e+06	1.43645e+06	1.40549e+06	1.31969e+06	1.64274e+06	1.59387e+06	1.61381e+06	1.48835e+06	1.52897e+06
1700	98.0659	1.42989	174876	71920.6	51671	163722	55828.1	185536	222060	197360	28260.4	13543.6	369424	307935	28949.8	357041	25581.3	80629.5	181750	440031	364117	289707	178960	172771	155931	181783	167694
1701	275.11	5.91573	7241.43	8851.44	542476	12648.5	45580.3	3502.96	17303.7	56941.3	28934.3	10344.9	2354.98	1614	30577.1	2736.8	8262.07	28003.7	1626.15	3446.2	7713.27	2472.33	31113	27634.3	25134.1	30795.7	28460.5
1702	95.0074	0.945251	104441	215385	247310	463169	110684	227926	223318	181352	106722	190925	409766	369843	122940	363035	194065	167542	118977	301424	234079	291103	268497	259834	232891	290251	213520
1703	83.0607	7.89684	2.10598e+06	1.97274e+06	2.04225e+06	2.01416e+06	2.22779e+06	1.68913e+06	2.20102e+06	1.82884e+06	2.21316e+06	2.15877e+06	1.67161e+06	1.61099e+06	1.66726e+06	1.53869e+06	1.55815e+06	2.24458e+06	1.69742e+06	1.60955e+06	1.50132e+06	1.5935e+06	1.79099e+06	1.80905e+06	1.74978e+06	1.58165e+06	1.47716e+06
1704	87.0044	5.60101	2.05674e+06	2.26131e+06	1.97571e+06	2.16853e+06	2.20734e+06	1.45961e+06	2.07846e+06	2.03934e+06	2.07594e+06	1.93565e+06	1.55512e+06	1.30842e+06	1.7858e+06	1.55193e+06	1.69046e+06	2.41953e+06	1.93894e+06	1.16172e+06	1.32559e+06	1.41859e+06	1.89771e+06	1.8937e+06	1.7643e+06	1.56851e+06	1.55169e+06
1706	187.145	4.5359	53414.8	202460	35644	323575	24525.1	594437	448446	329383	18642.7	14709.5	707229	712697	278594	897879	96189.2	8297.72	582122	806513	697357	534856	311622	283621	251355	274016	275955
1707	80.1314	1.33015	1.27711e+06	1.36681e+06	1.30742e+06	1.58227e+06	1.27936e+06	1.05987e+06	1.47807e+06	1.48014e+06	1.28861e+06	1.29948e+06	1.19919e+06	1.25366e+06	1.3909e+06	1.29135e+06	1250250	1.66361e+06	1.16404e+06	1.19892e+06	1.10136e+06	1.25168e+06	1.30763e+06	1.22671e+06	1.20542e+06	1.20435e+06	1.21091e+06
1708	246.145	4.46253	334760	134330	171264	232844	281123	640097	728151	707603	158296	161225	431917	433156	266296	391289	314273	73508.9	729040	928171	524028	376304	491504	451105	450432	425085	436583
1709	163.098	15.3788	1.56948e+06	1.6059e+06	1.77274e+06	1.769e+06	1.79906e+06	1.73396e+06	1.59434e+06	1.6041e+06	1.67911e+06	1.5767e+06	1.71151e+06	1.69504e+06	1.68715e+06	1.7107e+06	1.67821e+06	1.74693e+06	1.63231e+06	1.65716e+06	1.66045e+06	1.60933e+06	1.68861e+06	1.53805e+06	1.79247e+06	1.66979e+06	1.79644e+06
1711	110.02	10.9081	1.32849e+06	1.53599e+06	1.75589e+06	1.53391e+06	1.65364e+06	1.76447e+06	1.45257e+06	1.38161e+06	1.4118e+06	1.54694e+06	1.47621e+06	1.60543e+06	1.66575e+06	1.7017e+06	1.61133e+06	1.72435e+06	1.57137e+06	1.50934e+06	1.38297e+06	1.75951e+06	1.7023e+06	1.60295e+06	1.53527e+06	1.42273e+06	1.38623e+06
1712	110.02	10.5504	1.21014e+06	1.20337e+06	1.38566e+06	1.33312e+06	1.30263e+06	1.50415e+06	1.38904e+06	1.08343e+06	1.28594e+06	1.36269e+06	1.1325e+06	1.39706e+06	1.65629e+06	1.43402e+06	1.52496e+06	1.59987e+06	1.4247e+06	1.2328e+06	1.43307e+06	1.46042e+06	1.60889e+06	1.44859e+06	1.371e+06	1.25902e+06	1.11431e+06
1713	83.0607	9.03355	1.70123e+06	1.78119e+06	1.60046e+06	1.58583e+06	1.64312e+06	1.43376e+06	1.59126e+06	1.69876e+06	1.44956e+06	1.66689e+06	1.35029e+06	1.53242e+06	1.2285e+06	1.36528e+06	1.27949e+06	1.58243e+06	1.23397e+06	1.5362e+06	1.21767e+06	1.21307e+06	1.44043e+06	1.31221e+06	1.39125e+06	1.4801e+06	1.50968e+06
1716	259.129	1.63563	543638	185052	681519	638630	733032	308322	638230	551855	543218	600416	352932	323357	567716	349051	522493	670449	548984	389711	418538	408847	474525	486888	500363	496799	486523
1717	133.097	0.825757	181546	428437	684518	153266	701370	722642	205104	167326	337460	358714	292189	281719	486948	655296	852413	271700	376320	270652	423142	303696	456661	430746	447723	461168	446619
1720	410.29	9.74671	423990	203799	75463.1	54586.6	75975.3	34305.2	77380.7	260195	49774.1	75289.2	55450.5	17257.3	10906.3	25043.7	24048.2	149968	30370	130332	34881.2	28362.1	88799.4	79467.5	79860.2	85541.8	82212.1
1721	89.507	12.4542	550951	738745	754567	830828	651874	723744	618103	640163	702025	728352	613997	660203	702365	648409	999046	832519	609420	805735	661034	722815	616240	647862	511745	599645	490673
1722	113.108	13.9067	1.31609e+06	1.36038e+06	1.41061e+06	1.41491e+06	1.70385e+06	1.32184e+06	1.25876e+06	1.46041e+06	1.39428e+06	1.25579e+06	1.27857e+06	1.26393e+06	1.34555e+06	1.30606e+06	1.40313e+06	1.41421e+06	1.18961e+06	1.24006e+06	1.44446e+06	1.56514e+06	1.42973e+06	1.49962e+06	1.41094e+06	1.19194e+06	1.15667e+06
1723	162.055	2.58542	813423	264324	63654.5	920516	61896.8	174340	1.41702e+06	402079	1.03141e+06	1.06411e+06	242890	225344	275332	199435	14120.5	34440.2	303014	227710	271635	193386	407197	364066	352523	371232	399815
1725	267.134	5.67391	263331	204363	27046.1	99656.9	48818.6	472334	286975	363910	142215	132084	197167	209939	71918.4	196307	84167.4	16001.3	302540	606791	317074	145762	305537	259940	233343	233054	226714
1729	99.0557	1.02157	1.36664e+06	1.30139e+06	1.24604e+06	1.28175e+06	1.19542e+06	1.05844e+06	1.35323e+06	1.24985e+06	1.34799e+06	1.32854e+06	1.21232e+06	1.14915e+06	1.38964e+06	1.26011e+06	1.35707e+06	1.42347e+06	1.46058e+06	1.12499e+06	1.29264e+06	1.26477e+06	1.37176e+06	1.21212e+06	1.22045e+06	1.11531e+06	1.26975e+06
1734	305.186	9.43274	26231.9	472631	208070	94948.8	138852	226272	76085.3	63890.5	120425	338652	80673.2	330204	666537	430329	518092	613864	260662	105139	388123	228152	309057	288831	276413	265045	281273
1735	157.122	9.90711	221595	668404	341067	343308	93761.5	301564	457982	383384	371791	261462	308751	481413	573445	298618	294763	66998	202548	305228	59338.1	66748.8	318546	333122	292287	301362	314362
1738	137.1	1.02152	93316.5	36934.5	84789.1	97876.9	75623.3	241923	124406	90231.4	80639.6	83483.7	335475	250241	323986	339166	248792	120703	440563	244530	261573	223853	204701	183128	174175	214548	184152
1739	118.086	1.9748	1.083e+06	982357	649327	671966	810597	1.18176e+06	884869	820121	587667	626839	859732	795918	801434	773508	738412	368750	937568	1.21434e+06	1.01325e+06	748726	885145	966029	991240	912071	928936
1741	132.102	2.94215	5.6471e+06	6.62998e+06	7.59657e+06	2.77615e+06	6.14933e+06	7.69562e+06	3.64068e+06	3.07783e+06	7.48367e+06	7.39306e+06	5.31217e+06	3.22759e+06	4.57317e+06	4.26528e+06	3.66755e+06	1.92964e+06	5.42485e+06	5.10322e+06	5.42049e+06	3.14989e+06	5.52907e+06	6.74596e+06	5.65803e+06	6.11898e+06	4.78539e+06
1742	89.507	13.8526	1.63059e+06	1.41789e+06	1.15571e+06	1.11522e+06	905933	823687	2.17981e+06	1.91253e+06	1.14305e+06	1.36106e+06	1.59564e+06	1.36866e+06	1.32332e+06	913145	955154	902873	1.80346e+06	1.48262e+06	954753	1.17035e+06	1.89247e+06	1.2053e+06	790739	824841	920127
1745	539.813	0.771849	174257	213892	109556	181766	98740.9	199797	60458.7	122418	73324.9	47561.8	307323	294345	231718	319726	143909	123576	149539	312603	369985	232831	147484	259673	249701	225047	237656
1746	159.068	1.46241	232934	83903	329063	316194	251409	49204.3	298721	339119	235148	361245	85554.7	76058.5	80139.7	84296.3	57581.2	225770	68032.6	87734.1	96889.9	95409.4	131980	133728	160493	150768	162598
1748	182.081	8.23352	103133	700702	140719	71481.6	119683	85552.7	119410	148840	118001	93176.5	34735.1	61868	82000.3	103224	86860.6	231468	145814	160753	69328.6	75357.6	120401	112130	125347	115949	118482
1749	295.129	4.66842	386410	29542.4	35671.7	51452.9	148989	129094	230929	534095	87439.7	79320.1	37039.1	41814.4	39184.2	49314.9	47580.3	13231.6	118902	367868	115537	42082.9	156338	116780	108885	113176	101694
1750	72.0812	3.59952	750784	742197	265095	449428	363547	907201	719630	649801	306748	357156	868556	638873	499494	634547	645189	202194	933105	809461	954875	518843	598515	616209	608199	640641	655421
1752	258.145	1.42989	220418	70084.3	107835	130210	90023.6	222131	283005	265265	63909.7	67130.6	280275	266601	127269	228349	124493	62183.2	160032	565218	335036	243745	180672	239318	214536	211753	179369
1753	142.11	0.939146	55181.3	42222.2	26897.5	30553.2	51386.4	260855	73393.9	79190.2	32404.2	40813.8	263788	228814	336115	331214	233852	44077.5	448547	247842	274543	226025	181039	165606	167721	171918	153468
1754	304.3	10.3231	64016.9	396969	106698	80789.4	69601.9	154284	83069.9	123585	95872.1	88462.5	81641	83744.6	64739.5	92717.2	77597.7	101576	204261	285483	116392	148686	133905	119924	106981	123035	117455
1760	383.116	0.91139	79693.4	319232	0	206128	0	33212.6	21246.1	91178.2	0	9410.58	6127.65	8724.24	0	0	0	27055.7	0	41989.9	0	5248.94	15140.2	22129.5	22731.9	26583.7	21024.8
1761	83.0608	4.60002	1.88429e+06	2.07043e+06	1.93659e+06	1.81147e+06	2.00001e+06	1.70243e+06	1.95887e+06	1.98408e+06	1.83527e+06	1.92034e+06	1.71921e+06	1.81672e+06	1.90119e+06	1.67544e+06	1.87841e+06	2.02264e+06	1.85654e+06	1.83586e+06	1.8329e+06	1.68313e+06	1.94242e+06	2.01329e+06	1.85783e+06	1.71163e+06	1.80616e+06
1762	126.103	12.2152	1.56056e+06	1.62509e+06	1.55716e+06	1.69745e+06	1.68861e+06	2.09245e+06	1.42891e+06	1.53898e+06	1.5321e+06	1.73828e+06	1.49298e+06	1.58599e+06	1.59452e+06	1.61998e+06	1.92967e+06	2.35002e+06	1.44137e+06	1.46386e+06	1.44662e+06	1.53159e+06	1.73642e+06	1.55953e+06	2.01531e+06	1.70235e+06	1.63525e+06
1763	293.211	10.0804	174821	155889	179670	269387	201123	481367	246005	159672	237182	201845	642859	587988	424380	687461	346589	211845	488350	410364	438020	430748	391759	393965	346426	369406	364320
1767	281.15	4.84226	294562	66953.6	41767.4	93166.2	47666.2	268127	365767	374443	88419.4	75744.5	157209	240237	81668	141123	81701.1	36440.8	252465	718269	268362	243129	231984	180400	161751	148847	161505
1768	347.854	0.800753	0	117298	0	41526.5	0	68121.8	45241.1	0	24016.4	0	76116.1	152140	15836.9	186252	25013	0	26931.1	98343.8	49323.8	29665.3	42600.2	64841.9	0	50654.3	57134.3
1769	143.118	4.77299	638142	630286	219891	360881	443520	903216	706449	673824	209774	190453	670563	521174	381282	500079	571036	99768.5	679793	1.06182e+06	671297	455832	639677	585535	595440	601645	631937
1772	153.115	6.59866	95414	81560.2	119403	108332	125729	334578	138730	128420	81232.6	90625	351833	312136	356754	405052	302829	136181	542764	268856	334886	248653	229689	242464	227770	247982	263758
1773	263.143	5.74626	215926	38060.6	7793.11	54171.8	17243.7	188644	175398	423619	10121.5	8090.97	120359	172012	18148.1	93486.7	15179.3	311.52	182238	505241	145465	114611	104761	88066.1	82825.5	77612.2	73997.5
1774	149.023	11.9444	1.68086e+06	1.32007e+06	1.13889e+06	1.1781e+06	1.14111e+06	1.40403e+06	1.62273e+06	1.36548e+06	1.41979e+06	1.54121e+06	1.45378e+06	1.27953e+06	1.13404e+06	1.38497e+06	1.26696e+06	1.13643e+06	1.31304e+06	1.17329e+06	1.21423e+06	1.16677e+06	1.20499e+06	1.32433e+06	1.25922e+06	1.30427e+06	1.24442e+06
1778	74.0604	1.16793	2.22286e+06	2.63659e+06	2.3917e+06	1.53221e+06	2.5925e+06	2.02329e+06	1.97652e+06	1.89881e+06	1.91642e+06	1.87727e+06	1.89619e+06	1.65044e+06	1.89846e+06	1.77209e+06	2.14923e+06	1.79453e+06	2.20295e+06	1.82258e+06	2.16177e+06	1.45157e+06	2.09568e+06	2.00164e+06	1.96333e+06	2.03728e+06	1.92879e+06
1781	531.824	0.770301	181333	128752	196452	230866	213171	188100	209613	199962	205940	163042	254106	221623	253620	302915	205118	235045	169920	245525	277735	238678	184722	204616	230282	178660	268782
1782	187.108	1.77882	1.59043e+06	1.6212e+06	1.15916e+06	583370	1.6332e+06	1.79501e+06	1.26913e+06	1.44114e+06	716470	602794	934613	907668	771584	1.24282e+06	932804	574238	1.54862e+06	1.51913e+06	1.67744e+06	750076	1.27399e+06	1.65265e+06	1.56283e+06	1.54291e+06	1.66536e+06
1783	87.092	10.7525	1.23615e+06	1.16768e+06	1.30491e+06	1.42031e+06	1.29633e+06	1.78477e+06	1.18739e+06	1.32561e+06	1.21812e+06	1.37283e+06	1.13169e+06	1.24916e+06	1.25363e+06	1.27129e+06	1.55958e+06	2.01244e+06	1.16321e+06	1.10606e+06	1.07703e+06	1.17593e+06	1.40726e+06	1.16496e+06	1.5624e+06	1.42294e+06	1.41866e+06
1784	310.113	0.961702	302318	1.06295e+06	237777	233290	252750	237095	362269	332120	197478	188476	310721	238201	96513.4	348947	74006.9	196169	290647	630950	382225	324200	291476	311347	300726	298604	283704
1787	236.113	2.21408	832592	2.03177e+06	29239.3	171660	99850	334999	36182.7	674469	95666.4	3886.22	8112.65	15189.2	47233.5	33575.4	68649.4	236060	50885.1	897850	42755.7	31210.8	436037	476779	481700	480120	493372
1790	572.358	9.8833	59036	64014.9	2586.09	7246.53	3353.18	75614.2	114274	63659.1	71695	11980.2	369775	6074.5	7888.49	72347.3	4738.33	3458.23	3624.19	85215.1	167994	28948.4	57960.6	65475.2	57318.4	59185.5	56858.5
1791	195.066	8.44425	146328	152191	445307	532481	68804.7	144848	310156	82653	148747	270784	249519	179706	36761.9	88821.5	71054.1	323316	74789.2	46224.2	105693	163601	177796	175332	164306	163584	164178
1794	277.143	9.67939	145088	533320	182988	133865	103632	96019.4	216443	152331	225558	114983	127089	92564.8	80118.1	217992	178496	126534	132320	62431.9	121892	90161.1	159449	157887	156243	162292	172929
1795	124.087	11.2433	1.94954e+06	1.92464e+06	2.09992e+06	1.99535e+06	2.09292e+06	2.0884e+06	2.11737e+06	2.10489e+06	1.98288e+06	2.17617e+06	2.11752e+06	2.07731e+06	2.10306e+06	2.1479e+06	1.94043e+06	2.16846e+06	2.06989e+06	2.08618e+06	1.94194e+06	2.04235e+06	2.22106e+06	1.9194e+06	2.03519e+06	2.06295e+06	2.07782e+06
1796	165.114	13.3813	1.06033e+06	1.16286e+06	1.05942e+06	1.24298e+06	1.26767e+06	1.21246e+06	1.13721e+06	1.11367e+06	1.15921e+06	1.18479e+06	1.1235e+06	1.17131e+06	1.18179e+06	1.09743e+06	1.21277e+06	1.14541e+06	1.08803e+06	1.02771e+06	1.23235e+06	1.13581e+06	1.08386e+06	1.10809e+06	1.18459e+06	1.20857e+06	1.15948e+06
1797	132.077	1.19313	4.42128e+06	3.06207e+06	40134.4	383173	78095.6	10928.3	454913	3.57455e+06	0	12135.7	0	0	24032.2	4485.36	9780.41	49171	11624.3	2.666e+06	3827.93	27970.5	689814	641404	838393	642103	598110
1798	319.161	0.88562	565748	197455	276170	278422	287696	292052	613602	571933	336182	265489	644030	430330	116884	421354	146207	182127	238987	677793	622892	304504	402730	414519	379957	401369	360031
1801	260.161	4.23416	82160.2	232318	127273	333046	270257	707314	633408	483279	104556	175200	657869	429308	443118	527006	520635	68597.3	781547	688848	710564	309136	509834	502204	468128	549744	527520
1802	270.193	5.38679	256904	8581.8	61065.3	45423.2	123458	13887.6	316856	218589	107806	127397	57470.8	214917	28710.3	34071.8	31943.9	17711.7	209857	453293	56561.7	147408	116394	117814	124366	124942	121626
1803	86.0969	4.7385	708353	508577	488922	594335	515261	1.18752e+06	912986	893235	466382	456523	1.23832e+06	1.20455e+06	791371	1.11262e+06	600809	271029	952582	1.64166e+06	1.30213e+06	981606	862823	734632	783000	801620	777751
1804	295.144	9.93601	42958.6	529497	59374	45709	60586	58273.8	57903.3	201768	51062.7	72093.1	23628.6	46931.4	97162.8	100961	70854.9	121349	126732	179117	67012.3	91035.8	125178	132525	109165	109889	130230
1805	83.0608	8.52899	2.02371e+06	1.71401e+06	1.79462e+06	1.67383e+06	1.85865e+06	1.43131e+06	1.7662e+06	1.7617e+06	1.84461e+06	1.75764e+06	1.59645e+06	1.46097e+06	1.51868e+06	1.35097e+06	1.59248e+06	1.70619e+06	1.57548e+06	1.39453e+06	1.56091e+06	1.43289e+06	1.818e+06	1.65275e+06	1.54989e+06	1.48961e+06	1.44854e+06
1806	283.176	6.40359	177650	58906.5	387067	453988	128584	49702.6	138061	163924	174242	156388	76044.7	80555.4	69393.5	50805.9	117269	177997	60996.5	46641.3	70369.7	80562.1	117345	125558	109985	116488	127761
1807	357.279	10.0839	467664	682239	142464	241758	186679	205770	231606	200982	445324	176237	102308	49573.2	49055.2	201900	348743	162373	141572	93548.9	242605	150762	213363	161951	163644	153545	183268
1808	373.274	11.0271	1.84606e+06	3.30253e+06	1.45069e+06	1.95153e+06	1.46534e+06	1.23214e+06	4.44398e+06	7.96221e+06	3.24736e+06	1.93011e+06	7.3237e+06	738645	766632	2.16214e+06	3.05008e+06	2.8533e+06	901118	3.49813e+06	2.7837e+06	1.41802e+06	2.57869e+06	2.87179e+06	2.63298e+06	2.65041e+06	2.61184e+06
1809	276.108	2.35038	379999	721256	848528	498063	897090	714793	609348	481761	548919	523744	547353	594663	948323	361840	574397	768994	578066	373778	323123	775131	646366	641514	657485	705266	686028
1811	406.132	0.961702	25303.1	388085	0	19223	0	19595.5	0	54005.6	9125.95	0	0	0	0	0	0	0	0	85580.3	0	0	9229.79	14857.2	15969	15541	20286.7
1813	363.151	1.06976	353051	71426.1	122308	118430	149684	167411	268968	351337	167523	155543	289271	319697	65479.7	147747	93999.1	56036.7	176109	617918	294474	174995	197979	222924	224951	200344	211031
1814	286.14	1.86851	300027	127270	498384	432772	428415	853807	399424	255921	310749	285688	1.40879e+06	1.06056e+06	1.62113e+06	1.12894e+06	1.0282e+06	460773	1.00478e+06	914402	1.20921e+06	757367	753791	867656	812475	784444	826376
1817	330.202	1.42828	0	0	101393	315067	19485.1	350182	9688.8	3813.7	0	12766.5	83570.3	92453.8	94172.7	188651	107608	26710.7	7798.24	0	88956.5	265210	86282.9	72730.5	86790.9	94898.5	78039.1
1818	87.0044	5.88688	1.88232e+06	2.27208e+06	1.77679e+06	2.02814e+06	2.0093e+06	1.38046e+06	2.18511e+06	1.92513e+06	1.78782e+06	1.97696e+06	1.41984e+06	1.16829e+06	1.64146e+06	1.49136e+06	1.51655e+06	2.2574e+06	1.88041e+06	1.19864e+06	1.40651e+06	1.26628e+06	2.01192e+06	1.61595e+06	1.50614e+06	1.50767e+06	1.45476e+06
1820	300.41	0.800753	205669	279756	143901	215744	137582	275381	123197	205541	70548.9	139818	278038	353904	154257	450742	216110	151435	246957	384326	320156	296439	276486	191820	166437	232811	274930
1823	359.316	12.6208	1.38446e+06	1.31365e+06	1.22006e+06	1.27074e+06	1.25273e+06	1.22395e+06	1.28752e+06	1.38473e+06	1.4095e+06	1.33976e+06	1.42432e+06	1.25226e+06	1.17304e+06	1.34859e+06	1.21642e+06	1.19809e+06	1.33533e+06	1.52408e+06	1.29606e+06	1.34615e+06	1.31744e+06	1.35748e+06	1.17401e+06	1.26784e+06	1.27158e+06
1825	280.227	9.24846	83882	24572.9	178865	76902.8	49220.5	43244.2	96030	102710	385997	359354	25950.8	22618.8	10036	21707.8	12086.5	44499.6	19729.8	16241.3	33564.9	34081.2	72263.7	66368.9	65256.4	67537	66285.1
1826	329.196	10.2602	0	0	440.064	636405	484.128	484.032	0	0	1024.43	829.173	0	0	0	30188.5	0	0	0	0	0	0	32514	31956	22049.1	36281.4	27135.1
1830	242	0.796214	254118	168128	395792	369874	381967	101740	497439	265486	446473	359495	131786	138052	174618	123694	146389	388000	146485	134031	171620	149611	246300	249138	222482	217986	214869
1831	263.124	1.05255	230188	131403	239055	221893	211307	351035	296564	262684	234522	175529	596939	508374	213607	390385	206741	267106	244964	573385	536959	327835	320477	295325	294233	308797	319494
1834	193.086	9.40546	92840.3	499787	215984	84519.1	159468	251389	186516	266260	157363	181479	87330	183722	123458	147140	146949	440388	79761.6	167087	166836	92217	204386	180871	211907	183078	190467
1835	87.0044	2.84131	2.16946e+06	2.06597e+06	2.03645e+06	2.11315e+06	2.17859e+06	1.77986e+06	2.32876e+06	2.22418e+06	2.09147e+06	1.9828e+06	2.08628e+06	1.90941e+06	2.13602e+06	2.11766e+06	2.27333e+06	2.33661e+06	2.25498e+06	1.90654e+06	1.951e+06	2.07362e+06	2.2821e+06	2.13456e+06	1.97618e+06	2.25115e+06	1.93483e+06
1836	150.089	0.962106	201452	32790.4	93970.7	160939	65279.3	212616	199988	166411	140808	143505	298411	370424	167196	311443	138785	62653.9	168430	424918	247029	300517	194049	201986	181406	215146	176730
1837	120.081	8.37892	168225	56670	87062.6	230264	75737.1	532296	129166	70841.9	135919	112547	442911	580233	594658	460220	269152	32127.9	215525	245730	614760	665823	271048	264179	284492	305352	259224
1838	243.134	4.29604	171407	83164	117924	202000	135425	526408	257144	196129	139947	177533	556660	468647	391570	476401	381951	101275	469000	383609	635517	422566	320443	325800	329287	379837	395202
1841	74.0604	9.64262	1.82208e+06	1.84622e+06	1.53894e+06	1.91971e+06	1.8847e+06	1.67442e+06	1.99848e+06	2.01701e+06	1.90806e+06	1.82598e+06	1.97948e+06	1.90178e+06	1.52232e+06	1.75135e+06	1.7416e+06	1.6907e+06	1.78125e+06	1.7175e+06	1.73814e+06	1.78292e+06	1.88558e+06	1.85556e+06	1.8428e+06	1.6328e+06	1.79175e+06
1842	89.5071	14.6765	1.32096e+06	1.327e+06	975276	777493	656707	602030	1.87169e+06	1.69682e+06	934511	888543	1.4827e+06	1.22993e+06	1.09416e+06	621215	646215	571372	1.75047e+06	1.52794e+06	977258	934780	1.92591e+06	826422	665592	543206	650074
1843	187.144	4.84842	24964.2	44278.9	25289.4	182699	10400.7	214933	167829	113029	7326.55	6738.05	419613	579780	146337	484922	39240.5	3869.71	205192	384711	274195	382694	119274	120893	92235.7	102597	92474.4
1849	281.114	5.07033	116784	30217	48788.7	161467	43942.2	180057	192650	35065.2	59857	84941.2	433567	404638	30964.6	147841	33973.6	29614.7	42327.1	289507	176357	246120	166768	161536	168204	177079	164373
1850	422.379	0.766273	247312	270814	295656	305977	294785	260720	288233	278062	210900	186777	243822	249600	236988	198919	251061	273920	271044	277135	296680	322240	256403	279889	262462	301636	359907
1851	228.134	0.966173	0	16252.2	63454.8	15846.2	56724	109483	8725.18	3221.98	71876.8	71424.4	261417	215889	145398	183930	162014	52662.9	380553	17151.6	296381	185218	110131	124093	100236	115492	111602
1855	357.4	0.771537	285519	261235	320864	314934	212956	170034	375232	371949	215154	287152	220896	257457	227695	226169	271784	237677	233467	247672	279243	292865	292829	246813	252750	292622	257566
1857	144.081	6.36223	401556	566092	422406	439166	280838	1.10758e+06	895817	180971	1.04029e+06	1.66675e+06	898896	423739	233696	1.08351e+06	249185	238611	370869	689816	1.03703e+06	466573	675755	582225	607173	652162	704736
1859	413.266	10.8179	465293	315653	391958	473832	330961	294154	39585.4	12965.8	785198	646501	19892.7	55334.1	86305.5	597644	748280	627397	258124	183975	750093	323631	371232	399564	372288	385989	415958
1860	83.0608	2.17173	1.57984e+06	1.71369e+06	1.58152e+06	1.45113e+06	1.56661e+06	1.38844e+06	1.47274e+06	1.4954e+06	1.511e+06	1.46712e+06	1.49168e+06	1.34386e+06	1.6921e+06	1.48681e+06	1.44997e+06	1.4654e+06	1.53927e+06	1.45324e+06	1.30886e+06	1.37246e+06	1.46955e+06	1.38885e+06	1.28601e+06	1.35932e+06	1.39244e+06
1861	537.39	9.10477	92559.8	184530	28129.7	15430.6	31227.2	135664	254787	437034	48561.9	11250.8	273298	74694.3	54815.9	89094.8	8090.41	17852.4	12277.1	198911	128352	66487.2	91725.6	115433	97335.5	98626.8	106962
1864	132.102	4.7385	631303	519371	272655	295879	456886	759398	637893	564062	269532	239806	516126	421451	342021	411033	412347	154513	595274	907181	596430	396684	553684	502187	474456	518888	512748
1866	111.092	11.3188	1.38914e+06	1.36365e+06	1.33744e+06	1.56651e+06	1.52187e+06	1.99755e+06	1.35413e+06	1.39618e+06	1.46905e+06	1.5522e+06	1.36163e+06	1.37812e+06	1.44877e+06	1.45492e+06	2.05292e+06	1.92443e+06	1.37043e+06	1.30248e+06	1.31371e+06	1.34731e+06	1.53443e+06	1.42002e+06	1.62984e+06	1.55562e+06	1.60568e+06
1870	450.321	9.9153	39463.1	48096.1	15324.8	16248.4	34611.4	33921	294115	634384	32975.2	9057.28	510254	74705.2	31904.3	21292.8	9400.22	25042.6	3082.57	164972	19810.3	26408.5	107272	98179.4	106383	103343	121515
1871	282.085	0.856999	69562.9	52621.7	50092.8	29607.5	90677.7	123965	13838.7	14908.6	6169.69	22496.9	134138	96530	210124	97590.8	154381	79484.9	83851.5	85506	143759	80486.4	94927.1	90501.4	103307	104307	104541
1872	391.284	15.6678	1.59118e+06	1.68887e+06	1.62472e+06	1.63517e+06	1.6606e+06	1.66661e+06	1.47248e+06	1.52543e+06	1.65032e+06	1.5968e+06	1.63076e+06	1.56468e+06	1.69787e+06	1.65862e+06	1.7314e+06	1.70661e+06	1.56153e+06	1.58827e+06	1.72102e+06	1.71555e+06	1.53593e+06	1.58238e+06	1.67507e+06	1.61186e+06	1.58467e+06
1873	429.3	10.7537	53638.8	573321	21096.9	48260.8	27342.7	47884	58918.7	236360	42001.8	37734.2	30886.9	51517.2	4598.17	38392.1	42020.4	89927.6	38629.1	135939	39892.6	21805.4	76017.8	76553.5	71617.2	79187.3	74062.9
1874	98.5123	9.40653	1.29229e+06	1.48726e+06	1.68322e+06	1.71082e+06	1.75923e+06	1.72222e+06	1.28812e+06	1.34059e+06	1.62623e+06	1.61733e+06	1.10711e+06	1.503e+06	1.23973e+06	1.49249e+06	1.61532e+06	1.86643e+06	924478	1.42773e+06	1.5536e+06	1.57007e+06	1.16267e+06	1.54943e+06	1.77337e+06	1.93736e+06	1.84729e+06
1881	72.0812	1.84051	1.36065e+06	967632	2.40733e+06	1.79974e+06	1.40509e+06	1.8008e+06	1.13085e+06	1.11209e+06	1.36535e+06	1.46482e+06	1.70628e+06	1.62917e+06	1.15238e+06	1.53859e+06	1.06913e+06	835593	1.09209e+06	1.73249e+06	1.53507e+06	1.59184e+06	1.39845e+06	1.6623e+06	1.62465e+06	1.57815e+06	1.63963e+06
1883	177.087	0.908956	351143	353548	556770	265798	575754	360563	407361	357313	219432	238175	329165	238392	247362	308314	286423	401407	463260	666644	378198	274692	423958	379056	370258	372540	430118
1884	86.0968	6.75818	755325	356537	407797	511379	381224	976650	885855	960239	332842	413531	986715	956233	605861	835286	533699	243275	946518	1.02042e+06	1.03926e+06	779069	687469	646604	635184	654329	703425
1885	355.234	1.05014	77089.4	56811.4	81294.6	56581.4	93161.9	303996	102076	90890.1	69260.4	78515.9	292557	261546	328312	270698	241317	99187.3	383818	213002	262942	252475	167106	184069	174645	206223	183242
1886	87.0044	7.03183	1.80213e+06	1.80906e+06	1.59918e+06	1.61208e+06	1.62715e+06	1.13867e+06	1.95768e+06	1.72556e+06	1.75771e+06	1.63481e+06	1.22042e+06	996513	1.24404e+06	1.2618e+06	1.44971e+06	1.72254e+06	1.47935e+06	964623	1.10638e+06	1.17665e+06	1.49476e+06	1.37082e+06	1.33639e+06	1.37021e+06	1.3646e+06
1887	340.16	7.60837	836.655	24020.6	47542.7	16682	55516.6	126503	42815.7	5668.58	16651.3	42845.5	120853	129016	286917	186514	5520.35	65611.4	559457	117793	127597	160126	124693	115017	112885	118547	123231
1888	173.165	4.13709	0	0	76330.3	0	22344.2	40833.6	0	0	862006	340353	76280.6	57603.4	0	0	97796.3	22848.7	249399	0	182651	139944	95266.5	102337	97760.6	113379	111275
1890	369.151	0.986827	95396.1	673870	46076	19701.8	115670	93974.8	11388.8	156037	123764	6241.37	5730.95	0	13651.1	17593.3	35171.1	121178	46109	120444	23701.4	0	108629	125461	95430.4	108365	119364
1891	294.118	1.05014	209800	130603	130976	164090	170225	168614	268729	183136	188223	260775	444933	453063	64997.1	153598	66667.8	37010.4	651455	386760	437249	158212	218010	240861	246719	244338	235147
1892	113.071	13.0196	1.84311e+06	1.89526e+06	1.81852e+06	2.0164e+06	1.91681e+06	1.94604e+06	1.87923e+06	1.8706e+06	1.93338e+06	1.87327e+06	1.84328e+06	1.88599e+06	1.87179e+06	1.88804e+06	2.04376e+06	1.98441e+06	1.88767e+06	1.75881e+06	1.93188e+06	1.9645e+06	1.86944e+06	1.86365e+06	1.92705e+06	1.94395e+06	1.81792e+06
1893	132.102	9.58088	287392	149353	815160	133221	401605	652787	227440	116484	185621	184075	451600	441937	652380	289610	225716	139771	187357	208571	515960	699974	343989	322241	335428	358598	349800
1896	140.082	14.6143	1.57598e+06	1.71944e+06	1.63621e+06	1.57521e+06	1.58943e+06	1.73005e+06	1.57257e+06	1.59938e+06	1.64156e+06	1.57006e+06	1.48207e+06	1.56048e+06	1.53369e+06	1.69613e+06	1.59314e+06	1.70478e+06	1.4661e+06	1.42857e+06	1.57167e+06	1.61457e+06	1.57506e+06	1.5833e+06	1.63198e+06	1.6566e+06	1.64475e+06
1897	110.02	10.0613	867370	1.0522e+06	974363	1.17593e+06	1.03466e+06	1.25546e+06	1.02375e+06	727790	1.01312e+06	1.11246e+06	862680	1.09788e+06	1.07393e+06	1.08204e+06	1.35169e+06	1.32514e+06	850737	980375	1.0966e+06	1.11729e+06	953162	1.0077e+06	1.09766e+06	1.17869e+06	1.04886e+06
1898	110.072	11.0908	1.86269e+06	1.87234e+06	1.79192e+06	1.72202e+06	1.80706e+06	1.90946e+06	1.86807e+06	1.96113e+06	1.9962e+06	2.00683e+06	1.71177e+06	1.79555e+06	1.99404e+06	1.64772e+06	1.68477e+06	2.00361e+06	1.88853e+06	1.64108e+06	1.91392e+06	1.73589e+06	2.05191e+06	1.88857e+06	2.08019e+06	1.92947e+06	1.96054e+06
1905	233.154	10.9762	503224	175933	192856	522246	248877	408267	466866	224001	204367	537701	133460	54471.7	46279.6	326782	123726	337047	201420	44479.9	275018	49714.4	265057	261146	232015	227776	229735
1907	99.5125	10.0939	1.71474e+06	1.58813e+06	1.87466e+06	1.79924e+06	1.77371e+06	1.75967e+06	1.51235e+06	1.21945e+06	1.89725e+06	2.0083e+06	1.35627e+06	1.73861e+06	1.96907e+06	1.7428e+06	1.76655e+06	1.80383e+06	1.86552e+06	1.59325e+06	1.95236e+06	1.92529e+06	1.80382e+06	1.75478e+06	1.58204e+06	1.63738e+06	1.54046e+06
1909	191.103	0.962106	264378	278683	137718	153119	197577	309877	426727	515647	150716	133907	166414	122112	182974	180348	138237	103886	238703	614213	161532	185988	297640	272266	258444	270334	260163
1912	128.118	11.9386	1.33312e+06	1.41385e+06	1.39853e+06	1.5225e+06	1.56187e+06	2.01608e+06	1.20094e+06	1.32888e+06	1.35201e+06	1.5228e+06	1.35562e+06	1.37377e+06	1.28151e+06	1.42295e+06	1.80487e+06	2.29696e+06	1.26093e+06	1.28896e+06	1.24658e+06	1.27292e+06	1.41918e+06	1.35932e+06	2.0098e+06	1.64896e+06	1.62895e+06
1914	440.301	9.73457	84627.1	614344	115767	78853.3	141432	57456.4	145505	259312	133798	103523	108932	46173.7	59755.7	60905.9	77672.4	176974	40286.6	58786.9	57287.4	62813.9	132630	123570	119142	136718	130376
1916	69.0452	12.4508	1.90514e+06	2.017e+06	1.75093e+06	1.97706e+06	1.94311e+06	2.03978e+06	1.92565e+06	2.00153e+06	2.06488e+06	2.03088e+06	1.92021e+06	2.04434e+06	1.92662e+06	1.89389e+06	1.94799e+06	2.01596e+06	1.95661e+06	1.91876e+06	2.05416e+06	1.91935e+06	2.02939e+06	2.07063e+06	2.13817e+06	1.94878e+06	1.97819e+06
1917	295.227	9.70478	532065	280715	418295	645447	429143	441478	588858	424571	699548	493662	598531	521909	430548	524707	424820	433758	445444	439224	467875	516931	513116	484802	494247	512416	535258
1919	358.161	1.51345	9734.51	34527.6	33161.5	27377.3	69249.8	206476	26579.3	11134.3	57913.1	42837.2	221359	187247	310966	207037	298963	79885.7	156240	58983.9	273578	113888	142122	142327	117397	125725	122877
1922	241.071	0.986827	17401.5	358928	0	3522.75	7702.94	39709.9	0	66663.2	0	0	0	0	0	0	4797.87	7641.55	16309	96122.8	0	0	19356	18350.4	11914.4	17194.1	30187.7
1923	283.202	8.45543	274849	43832	102161	172678	105874	350771	232478	214262	156835	143445	423293	337363	155426	308741	120246	91502	175092	314461	418326	286863	231745	235544	209182	202094	209430
1924	466.845	0.768305	245114	234012	242489	288744	207588	186253	217612	253921	220876	181182	302705	188284	286262	244008	190444	230926	182086	313614	244548	244677	278055	267052	218698	253208	241432
1925	348.275	9.70478	371861	155711	260835	397943	236655	241513	468952	387165	531394	313622	475641	331536	244859	276859	206011	235170	267131	268854	309622	350235	345607	310676	299593	329838	331027
1927	239.149	5.85498	155764	101636	345250	455916	152158	74616.7	138024	130940	189745	148758	84324	74935.4	79315.7	71725.6	111574	158304	70016.3	58330.3	78904	71018	122165	118003	122231	125177	126679
1928	102.128	11.6926	1.93663e+06	1.9274e+06	2.0456e+06	1.98068e+06	2.01299e+06	2.00464e+06	2.06282e+06	2.02664e+06	1.97519e+06	2.0582e+06	2.05222e+06	1.9858e+06	1.99164e+06	2.07803e+06	2.0517e+06	1.96517e+06	2.1072e+06	1.99906e+06	2.06166e+06	2.09509e+06	2.05055e+06	2.06694e+06	1.91012e+06	2.01607e+06	2.03493e+06
1930	434.189	3.65534	85871.8	415170	270459	145391	156677	215259	285152	151825	472873	374961	365110	247699	252298	455272	337045	363632	431718	352738	465162	540525	322003	320164	292228	344434	323400
1932	342.202	9.06401	391916	150364	292848	185972	214873	281099	394644	352342	182456	172251	125575	291998	230300	104385	133980	85110.6	138489	518037	470339	410780	252657	289460	287504	260343	248178
1933	328.169	5.18427	287823	63858.1	162940	104146	121683	35326.1	165154	297692	444462	391197	10097.9	10243.1	3471.36	12017.4	5485.2	6577.56	13733.6	151026	47452.7	141725	110585	105092	100198	96120.1	90675.5
1934	387.253	9.99124	136916	1.07653e+06	206495	150959	322369	80739.5	808441	740628	183619	140037	743265	264797	182621	114977	177607	308862	102336	173841	102232	129731	320602	354057	333905	308509	304194
1942	227.139	3.06177	2.61942e+06	412579	1.42231e+06	1.58572e+06	1.02985e+06	3.16208e+06	2.64207e+06	1.97278e+06	1.31587e+06	1.14983e+06	4.37982e+06	2.99885e+06	1.84892e+06	2.38654e+06	1.01053e+06	883687	2.05415e+06	3.10443e+06	4.47072e+06	2.49364e+06	2.04544e+06	2.3586e+06	2.50164e+06	1.67923e+06	2.00099e+06
1943	165.114	13.6561	1.43592e+06	1.57239e+06	1.55948e+06	1.62506e+06	1.72022e+06	1.73953e+06	1.48749e+06	1.56836e+06	1.56771e+06	1.56194e+06	1.5455e+06	1.56539e+06	1.59468e+06	1.64445e+06	1.68295e+06	1.73478e+06	1.43853e+06	1.4379e+06	1.66693e+06	1.64095e+06	1.52617e+06	1.63678e+06	1.55364e+06	1.56736e+06	1.55491e+06
1944	174.055	6.73104	177849	1.38422e+06	1.2859e+06	103101	254828	482379	50092.2	123312	164740	74403.2	73162.8	761561	216578	93669	120601	305813	10182.1	489853	66426.9	95522.2	270526	287931	297870	235531	243772
1947	131.09	0.823702	462373	250553	185146	90058	292634	247649	434372	248855	170567	132895	251838	141980	348340	277434	293515	170981	393814	308961	328853	224985	290202	286167	250250	263935	288920
1948	140.082	15.4179	1.16003e+06	1.1942e+06	1.22971e+06	1.22001e+06	1.235e+06	1.26777e+06	1.22093e+06	1.11971e+06	1.30021e+06	1.20018e+06	1.14482e+06	1.21902e+06	1.11613e+06	1.21675e+06	1.16187e+06	1.23739e+06	1.22855e+06	1.11972e+06	1.17131e+06	1.18593e+06	1.15337e+06	1.28732e+06	1.27197e+06	1.10195e+06	1.21138e+06
1950	360.213	7.06878	297478	42315.5	165908	140040	432985	114052	325012	729260	53949.1	89925.8	239588	288664	75359.2	99617.6	250749	71472.1	114420	281783	117164	175695	190239	182930	172492	163201	179306
1951	472.244	9.20054	700.686	452924	205450	69289.4	135247	115731	5256.5	5183.19	60218.1	76616.9	52624.2	120969	131411	141928	171194	269335	112550	141275	104612	116659	124224	126655	124199	122218	111286
1954	143.143	10.5276	44380.2	21838.5	4890.26	894640	757.029	32218.3	39069.1	3033.82	16878.2	36357.5	1521.8	39830.6	1471.76	31198.7	10771.2	719.556	4061.85	1889.28	0	0	52267.7	55743.8	45547	49705.2	47361.8
1955	110.072	10.83	1.77272e+06	1.66904e+06	1.50518e+06	1.48421e+06	1.54112e+06	1.65046e+06	1.58334e+06	1.6959e+06	1.74853e+06	1.70737e+06	1.63133e+06	1.73317e+06	1.77751e+06	1.43835e+06	1.50554e+06	1.83621e+06	1.64084e+06	1.506e+06	1.71428e+06	1.58602e+06	1.75643e+06	1.66289e+06	1.87608e+06	1.68079e+06	1.74949e+06
1956	87.0043	1.77799	1.40143e+06	1.50002e+06	1.4031e+06	1.554e+06	1.41177e+06	1.04964e+06	1.58014e+06	1.42442e+06	1.48729e+06	1.45007e+06	1.29039e+06	1.31689e+06	1.53576e+06	1.46854e+06	1.48683e+06	1.6432e+06	1.57633e+06	873558	1.39322e+06	1.37354e+06	1.50643e+06	1.36168e+06	1.15244e+06	1.12509e+06	1.1705e+06
1957	60.0813	15.2233	1.44121e+06	1.47835e+06	1.6369e+06	1.34837e+06	1.35497e+06	1.38377e+06	1.35468e+06	1.33652e+06	1.39162e+06	1.34578e+06	1.34231e+06	1.48681e+06	1.46824e+06	1.41124e+06	1.28015e+06	1.34216e+06	1.36276e+06	1.33116e+06	1.67053e+06	1.34674e+06	1.23815e+06	1.81985e+06	1.33645e+06	1.23905e+06	1.18011e+06
1958	166.098	13.0091	1.68217e+06	1.59493e+06	1.66955e+06	1.69346e+06	1.67597e+06	1.63727e+06	1.67604e+06	1.60546e+06	1.66917e+06	1.76984e+06	1.61336e+06	1.63847e+06	1.59884e+06	1.74901e+06	1.69137e+06	1.6258e+06	1.71184e+06	1.61976e+06	1.64399e+06	1.81265e+06	1.53316e+06	1.64991e+06	1.76069e+06	1.6957e+06	1.64879e+06
1960	162.076	1.06959	356174	471069	943772	318168	501927	481256	361370	435278	436318	376779	504296	383153	437517	469852	457962	486869	358032	404477	512350	383599	508263	459104	439460	505973	486155
1962	98.0515	5.37893	2.12897e+06	96430.2	41367.6	26760.9	110218	129346	455021	1.4892e+06	86592.1	34845.5	65268.1	59483.9	59195	57274.7	42517	15038.7	101955	354605	57540.7	62827.3	355937	244109	276897	213285	210316
1965	75.0445	3.64707	790901	1.92136e+06	1.89051e+06	2.20485e+06	1.0839e+06	1.75585e+06	1.85413e+06	661303	2.55358e+06	2.7067e+06	2.52364e+06	2.38656e+06	1.66052e+06	2.21905e+06	1.75838e+06	1.60283e+06	1.67486e+06	864040	1.55716e+06	2.39868e+06	2.06677e+06	1.98161e+06	2.16044e+06	1.65921e+06	1.81365e+06
1969	235.124	2.95437	147328	62942.3	115784	134850	89272.4	288249	198390	189865	89486.4	98386.2	520911	525688	404943	220782	101404	73978.2	199038	434722	260516	332787	221204	214577	211810	211590	212178
1971	138.091	2.36859	116971	243645	70025.5	148108	56590.1	334438	253330	26490.3	230688	255045	402956	141181	317466	915656	313204	82409.7	230351	168677	1.0488e+06	173144	290699	270818	278890	284867	291958
1973	386.164	9.305	154014	449283	5577.88	1407.51	10812.1	14177.9	102891	140986	7709.76	7199.71	46105.2	17447.3	1621.43	1694.62	0	0	0	34457.8	32116.6	2090.18	42704.9	41469.1	40623.8	39293.9	45193.2
1974	199.135	15.5121	160196	142577	122076	90216.2	72966.8	128017	160115	128337	172726	142105	92223.6	151754	87680.9	187103	138148	142608	112816	79708.8	129478	172394	113198	129975	120827	126712	98247.5
1975	141.127	9.72851	78355.4	111276	103087	1.44812e+06	66628.3	71268.1	89590.8	61584.3	101161	90011.1	65650.1	82416.9	91021.3	128054	74251.9	58228.2	56581.2	63876.4	53343.1	61974.7	153699	139884	147098	157684	153119
1977	144.102	1.01677	226768	255385	50925.7	55188.9	36450	258788	339693	263901	242062	236957	291028	304232	106512	56875.7	113081	63369	217678	162424	185579	252831	189116	162090	176842	178654	167686
1980	245.137	1.42863	88889.5	78868.8	393235	42696.3	83504.5	100384	162949	210310	103100	114358	150791	114418	48132.8	88421.2	26514.1	141495	77265.8	140214	163755	52162.2	109749	114061	99393.9	103157	116260
1981	142.123	8.69827	177176	113963	251557	140357	179513	822173	174457	46479	298919	284712	280997	311547	387947	280368	78489	29411.6	51272.4	63849.2	287786	435498	250911	273367	259515	250347	264639
1982	290.98	2.31204	313246	0	0	0	1789.44	0	0	131213	0	0	0	0	0	0	0	0	0	1.1962e+06	0	0	14571.1	19961.1	13693.7	7003.82	18166
1983	458.225	6.10945	488274	45661.2	133041	52498.6	61003.2	52819	105041	323194	127811	107772	41969.9	47846.5	20411.8	28630.1	18744	30163.3	41626.9	341553	198458	39991.8	95329	94390.7	81507.4	84498	91526.9
1987	360.229	8.83144	47415.2	556265	27549.7	17159.1	25027	97289.3	31394.2	96015.3	61027.1	42400.3	9270.36	11200.1	32123.4	115446	56817.3	37290.1	49563.4	104020	16698.1	18423.5	58214	68917.7	59539.2	68631.3	64002.7
1988	137.082	15.2026	1.5262e+06	1.54427e+06	1.7264e+06	1.63581e+06	1.73283e+06	1.83664e+06	1.59163e+06	1.48713e+06	1.58589e+06	1.53504e+06	1.50035e+06	1.6947e+06	1.6008e+06	1.80082e+06	1.69651e+06	1.95754e+06	1.55353e+06	1.55069e+06	1.56776e+06	1.64813e+06	1.5605e+06	1.62952e+06	1.77181e+06	1.66288e+06	1.58882e+06
1989	391.146	1.06976	329473	51324	90612	84100.9	96536.1	133344	219588	259013	132339	117125	212731	307715	49848.6	114018	61982.4	57233.3	121888	476155	242816	162403	173547	171641	161243	162648	168083
1993	103.076	8.76158	214286	181539	970447	351949	379215	423065	362382	341099	593315	402381	528423	538682	480731	426661	491373	906315	410884	380917	641272	596227	527376	458922	432833	482870	462345
1995	359.156	1.04915	385459	168744	243137	253927	282011	544305	354356	331458	199873	204577	676025	555334	302554	535373	198450	263076	415326	795466	642529	417524	387389	422032	395697	412421	375069
1996	83.0607	2.43992	1.4381e+06	1.58311e+06	1.53394e+06	1.39019e+06	1.44942e+06	1.40857e+06	1.40824e+06	1.43506e+06	1.46081e+06	1.39417e+06	1.35132e+06	1.36341e+06	1.42555e+06	1.2431e+06	1.32227e+06	1.4343e+06	1.31256e+06	1.31771e+06	1.26409e+06	1.3272e+06	1.45009e+06	1.26233e+06	1.35537e+06	1.27367e+06	1.3731e+06
1997	69.0452	12.0998	1.78789e+06	1.76965e+06	1.56135e+06	1.72332e+06	1.73743e+06	1.85951e+06	1.79283e+06	1.84521e+06	1.90905e+06	1.79007e+06	1.78157e+06	1.78105e+06	1.77668e+06	1.69566e+06	1.71831e+06	1.84757e+06	1.73185e+06	1.74402e+06	1.7737e+06	1.75159e+06	1.81875e+06	1.76422e+06	1.82287e+06	1.66447e+06	1.70935e+06
2000	213.149	9.84984	208479	541967	287192	241623	166909	257240	265899	463023	258213	189144	243646	348789	215639	223611	167323	306280	206310	370736	186665	185420	287747	276491	280373	279842	277296
2001	460.204	3.8901	292285	94471.1	217914	296117	123485	413471	373828	333366	236833	197831	627469	737304	602596	467220	298566	201989	780130	665080	696237	494360	450743	436076	407853	420092	451920
2003	200.139	1.02152	149635	26236.2	111709	87609.6	103367	36315	205946	174177	168529	137699	213342	420872	63305.1	77388.7	61856.1	58416.8	516482	389228	264836	253266	164033	155143	150189	162581	196732
2004	190.05	5.14518	47609.4	15752.1	351346	111291	416024	7614.63	62123.9	30711.1	50807.2	51861.2	5169.05	8007.95	9318.43	5870.67	30478.2	248997	5937.87	7223.05	7830.76	6821.21	49332.9	42168.2	44083.7	38130	39968.7
2006	366.178	5.53314	356506	221981	354574	311522	290548	467938	435966	418213	145630	212623	254635	342800	406935	309721	155738	268433	363625	815795	457356	568705	384073	359542	364944	351732	391074
2007	258.923	0.800753	22907	65849.6	0	19492.8	15640.2	27219	0	33365.6	0	0	67159	59115	0	126797	34970.9	0	36371.5	52818.9	24280.8	70714.2	53524.2	35112	0	40179.9	67408.7
2009	106.49	0.796831	273841	140207	310285	260274	179994	141585	247381	360737	185719	270228	160109	115998	201288	159179	234799	237327	245613	203828	184645	197375	285634	184902	222943	243855	277073
2010	208.061	5.50925	169526	25677.1	1.11954e+06	387540	1.24552e+06	26863.4	249934	95497.2	196043	178910	36194.6	28997.9	37952.3	25612.8	130338	777736	48719.4	31357.9	38439.4	41533.5	201873	175147	176915	194414	175809
2011	123.055	1.32777	573613	1.07869e+06	1.1788e+06	783798	826067	1.24358e+06	761790	1.07926e+06	933381	1.23407e+06	538305	856253	1.54509e+06	1.22821e+06	733530	1.35522e+06	385096	595914	579665	2.1642e+06	996541	906858	1.09484e+06	855750	885599
2012	70.0655	12.16	1.13393e+06	1.17682e+06	1.13195e+06	1.2454e+06	1.24372e+06	1.67905e+06	1.04426e+06	1.09478e+06	1.16864e+06	1.31609e+06	1.08058e+06	1.13784e+06	1.10057e+06	1.19407e+06	1.47048e+06	1.93602e+06	1.09977e+06	1.0446e+06	1.03775e+06	1.12273e+06	1.2752e+06	1.12845e+06	1.5573e+06	1.23686e+06	1.26645e+06
2015	114.956	15.5177	125236	142087	143557	93619.7	76840.8	157135	136552	180774	149271	144571	77716.8	147165	101411	174969	144166	143959	165171	86897.3	111302	166020	130018	104129	126710	156054	88881.7
2017	339.269	10.7344	471270	568246	221334	301780	162768	185530	28208.3	26336.8	713197	218910	8132.38	5313.22	15745.1	323327	331229	365599	89862.9	88652.8	267547	80800	201470	202728	214890	211439	210525
2018	405.263	9.47722	313793	1.44213e+06	809995	470150	920783	235014	1.7563e+06	1.47675e+06	559698	506312	1.13612e+06	647118	495723	294008	481680	1.29309e+06	213228	335565	296302	419507	785038	662347	712848	678927	694414
2019	343.161	1.43435	128245	19007	184760	90262.9	93161.5	215614	147094	118872	222520	313348	236030	269443	210634	203812	142413	88058.4	212730	268253	205850	274634	192009	160689	167284	149313	161093
2021	206.152	0.986827	120737	427262	355475	17223.1	250713	9023.56	135781	218065	163278	88268.3	74132.8	77592.3	0	0	0	254176	0	268948	250038	0	21634	23646.4	7891.12	0	16972.2
2023	282.905	0.828175	66217.2	117383	29296.1	224035	30410.6	79625.5	74348.2	121144	55271.3	83421.6	70124.4	102540	77035.9	45942.3	46109.7	90634.5	43020.5	138905	51977.1	156927	63606.6	80333.3	50798.1	77807.8	94445.7
2026	198.124	1.47667	297298	41288.4	181852	339347	146463	440400	203037	219774	139903	221439	506317	647976	315167	501789	258270	93054	199134	485527	305020	483424	295488	298821	310628	309449	309882
2027	141.128	9.28927	49218.6	83225.8	82329.9	1.72232e+06	35796.7	41227.6	74032.3	64747.9	59011.5	54207.9	43670.2	47345.7	71633.2	110588	39112.9	30149.4	31219.3	40987.4	23661.4	24173.9	130596	127660	129422	123457	128513
2028	242.114	1.68172	84594.2	67839.5	122060	88612.5	146687	596329	105417	106021	108949	113088	393745	191556	269480	420677	220747	122939	296854	194236	407578	210347	210104	224340	217125	232446	226145
2029	195.102	10.2693	378098	397411	122061	254458	116151	416077	336974	207423	193630	378363	81934.1	69637.2	28496.8	225520	85284.8	196130	119128	68694.5	200979	51293.1	185634	196496	151440	199960	192800
2031	391.284	15.9918	1.75994e+06	1.7697e+06	1.75861e+06	1.75408e+06	1.72634e+06	1.76904e+06	1.62777e+06	1.69954e+06	1.83896e+06	1.68673e+06	1.76922e+06	1.73958e+06	1.88473e+06	1.77245e+06	1.94948e+06	1.77676e+06	1.65075e+06	1.83706e+06	1.91115e+06	1.81203e+06	1.58963e+06	1.71863e+06	1.82954e+06	1.71905e+06	1.69648e+06
2034	140.976	15.5177	146138	119805	145824	86392.2	58176.3	138064	128870	177045	111512	124371	61357	130033	92518.6	156108	111195	123658	119644	92724	112903	142146	106365	127820	95747.8	154925	81406.6
2036	103.055	4.07789	301040	428839	364956	163960	400895	516865	216443	168918	568003	474494	372239	295927	458524	311805	407765	96446	435553	290213	456671	380284	344510	370481	352207	396064	404716
2037	89.507	15.0521	1.21337e+06	1.16335e+06	859530	623240	584114	507592	1.69708e+06	1.49201e+06	814791	783652	1.22097e+06	1.07716e+06	926897	579951	488086	522347	1.57442e+06	1.38682e+06	740804	845145	1.63773e+06	829292	518791	453793	514831
2038	410.326	11.9575	1.21731e+06	1.22008e+06	361801	449269	324026	328794	2456.46	0	994265	474363	0	0	33193.1	562789	677207	623615	163474	151035	530960	173880	378121	410915	416140	370768	366463
2039	80.0348	0.772462	381719	296095	521396	469240	441411	231263	622947	520531	527521	582282	260806	230206	300151	255088	322393	422498	359709	314383	262586	283260	404708	349805	392078	343656	379695
2042	679.513	8.99729	147538	257396	151567	386438	263950	91294.2	172975	180691	367519	236383	0	161714	39160.4	45596.4	17187.6	179018	8192.04	158373	33031.1	53486.7	103210	136670	106338	96299.5	143754
2043	245.15	3.97884	1.28763e+06	137097	323393	371036	334932	567151	373194	316498	883013	803620	603216	523791	521131	319184	816824	154688	307735	636553	1.03258e+06	765906	597080	615006	621785	592268	632482
2045	266.64	1.59446	10470.9	0	4778.79	1491.14	1644.98	8892.16	17236.6	7659.13	465982	359079	5245.72	0	0	0	6785.67	3059.91	0	20051.7	0	1208.21	37355.7	34482.1	33495.5	33815.8	36379.8
2046	124.087	10.9783	1.87945e+06	1.68439e+06	1.76228e+06	1.8996e+06	1.83915e+06	1.83113e+06	1.88778e+06	1.77447e+06	1.85705e+06	1.86534e+06	1.81896e+06	1.88161e+06	1.89997e+06	1.79551e+06	1.63062e+06	1.84838e+06	1.8508e+06	1.81847e+06	1.85222e+06	1.83802e+06	1.81788e+06	1.81991e+06	1.84904e+06	1.85498e+06	1.85986e+06
2047	217.155	3.80158	3.6853e+06	3.51375e+06	428985	1.76908e+06	739195	2.7693e+06	3.90972e+06	2.9731e+06	605621	560498	2.92189e+06	1.61649e+06	1.78982e+06	2.08125e+06	2.00892e+06	240880	5.29008e+06	3.15474e+06	2.89074e+06	882254	2.78693e+06	2.80831e+06	2.21509e+06	2.16029e+06	2.3604e+06
2048	87.0044	8.31756	1.32036e+06	1.38794e+06	1.20783e+06	1.20817e+06	1.36575e+06	941352	1.46701e+06	1.26563e+06	1.5074e+06	1.34336e+06	1.07827e+06	991047	1.15818e+06	1.02037e+06	1.27079e+06	1.49804e+06	1.29484e+06	1.02632e+06	1.18815e+06	1.15916e+06	1.28423e+06	1.2149e+06	1.15328e+06	1.17859e+06	1.04017e+06
2049	115.087	13.9067	1.08487e+06	1.14824e+06	1.20968e+06	1.06605e+06	1.24851e+06	1.17823e+06	1.05592e+06	1.14843e+06	1.10498e+06	1.03835e+06	1.08087e+06	1.06665e+06	1.11922e+06	1.15395e+06	1.09125e+06	1.19859e+06	993897	1.0803e+06	1.1811e+06	1.21805e+06	1.12235e+06	1.163e+06	1.16921e+06	1.11125e+06	1.07484e+06
2050	231.084	5.18699	2803.02	1343.48	561731	11120.6	29315.2	0	7566.93	25701.2	29137.3	10574.5	0	0	24947.7	2506.75	4743.38	18625.6	0	0	3038.27	0	23637.8	23694.1	19935.3	21570.5	23767.1
2051	516.299	9.28808	83555.5	18000.4	2301.62	40099.4	8600.83	0	81558.5	505584	7798.71	1093.26	78435.8	3601.35	622.125	0	1129.72	1355.18	1316.88	24303.9	10112	4770.43	31132.9	32948.9	28075.8	27344.9	25218.2
2054	113.108	14.5824	1.27613e+06	1.47771e+06	1.2936e+06	1.2774e+06	1.41997e+06	1.21849e+06	1.29129e+06	1.38466e+06	1.48398e+06	1.22662e+06	1.38887e+06	1.27697e+06	1.39317e+06	1.2963e+06	1.28899e+06	1.17227e+06	1.26377e+06	1.28373e+06	1.63543e+06	1.34682e+06	1.44518e+06	1.3384e+06	1.25411e+06	1.08484e+06	1.1071e+06
2057	140.082	13.3813	999594	1.06831e+06	1.03645e+06	1.09392e+06	1.11807e+06	1.07771e+06	1.04907e+06	993750	1.07572e+06	1.03658e+06	1.01123e+06	1.10128e+06	1.10038e+06	1.0302e+06	1.08375e+06	1.04303e+06	1.01972e+06	958367	1.14162e+06	1.04652e+06	1.07046e+06	1.01168e+06	1.07858e+06	1.1009e+06	1.07978e+06
2061	165.091	10.8654	236654	558223	79245.5	145080	92529	209330	300014	260332	319624	135731	142356	120642	59274.6	148278	201753	334977	203628	93603.5	208416	62213	187900	201017	188339	201564	197828
2062	174.113	7.79974	273862	128810	163303	206331	175698	482549	233639	106437	132945	126510	187595	185667	275704	100516	37575.2	31729.6	27034	48374.7	177979	380750	211315	173490	167859	189467	161051
2063	179.11	3.13395	617599	53401.6	126476	509079	118597	650510	226645	138607	125743	212781	521530	748237	356051	372612	210261	49361.9	164966	614169	455962	571453	324054	354716	342059	368001	372633
2064	181.108	1.44696	219747	59935.9	156115	181027	97179.3	223633	212729	241823	160966	197057	432668	469097	38790.8	268478	43556.3	65113.5	75861.9	516599	320243	351842	249333	200052	230038	206732	212175
2065	128.118	11.6853	1.16809e+06	1.20951e+06	1.22489e+06	1.29608e+06	1.33045e+06	1.73212e+06	1.0671e+06	1.20283e+06	1.24423e+06	1.24111e+06	1.10996e+06	1.13687e+06	1.13365e+06	1.18776e+06	1.61909e+06	1.90329e+06	1.11001e+06	1.05713e+06	1.08079e+06	1.10776e+06	1.24379e+06	1.18319e+06	1.60631e+06	1.39564e+06	1.40299e+06
2066	179.11	2.70693	513831	36012.3	80504.6	448830	83021.7	499720	198900	122036	110107	176657	493435	667786	353113	296391	186938	32657	211395	502826	400990	418058	301728	273013	269256	292357	298352
2072	205.552	0.961702	74946.4	406429	6913.61	95014.8	17280.5	109111	24611.8	121560	16427.6	0	52576.6	20034.5	20300.3	72254.8	34060.1	48433.5	48559.2	204379	18660.4	51077	90640.8	107647	89271.1	111307	118471
2078	327.202	6.8394	159049	49060.5	383984	363313	130153	53099.2	131071	134364	180888	144107	78660.1	67608.3	98227.4	53055.4	104106	125438	55048.3	43497.2	67379.5	78656.3	102603	104255	93806.7	106023	120842
2082	99.0556	7.64433	1.57422e+06	1.50044e+06	1.4914e+06	1.38373e+06	1.51453e+06	1.22413e+06	1.63572e+06	1.47974e+06	1.45004e+06	1.45907e+06	1.23358e+06	1.15924e+06	1.27112e+06	1.18197e+06	1.24018e+06	1.56833e+06	1.21954e+06	1.20103e+06	1.09918e+06	1.12004e+06	1.42435e+06	1.36696e+06	1.27509e+06	1.13489e+06	1.24073e+06
2083	375.28	9.39022	123607	317080	45543.8	73350	61234.7	105198	529320	1.30611e+06	300689	75617.9	458541	97503.1	81681.4	104081	57521.2	45355.2	40640.3	131651	77356.4	146926	209499	214451	256553	201930	252914
2087	177.087	1.43435	38487.8	83445.4	216754	25214.6	125345	67272	54729.8	46865.1	341667	464645	25808.9	40815.2	87090.4	36040.9	105553	95367.4	45016.7	55149.4	40117.3	48229.5	91757.4	97300.4	108657	108239	96601.1
2089	130.065	9.41821	137820	422971	418452	130612	326821	497454	257345	240903	389461	440146	153828	646811	342880	190710	149492	257794	149691	591423	216747	296233	326503	351444	357575	334767	321549
2094	219.175	8.98807	542893	271342	453481	510769	469564	443387	460960	431459	494940	528034	375316	374761	239627	479636	237555	392763	330841	474172	393370	347941	414064	391525	421717	445102	433745
2097	102.128	11.3506	1.63552e+06	1.51401e+06	1.60443e+06	1.72586e+06	1.65684e+06	1.69851e+06	1.76615e+06	1.76387e+06	1.74005e+06	1.77901e+06	1.79638e+06	1.74814e+06	1.76335e+06	1.76073e+06	1.69573e+06	1.50385e+06	1.66743e+06	1.73708e+06	1.74165e+06	1.81776e+06	1.77361e+06	1.74308e+06	1.62014e+06	1.62676e+06	1.62654e+06
2101	187.144	3.8533	8906	28151.3	15013.5	205230	7995.09	267710	252946	177512	4367.62	4119.41	374074	399153	143429	501346	47002.8	2264.86	207417	386431	256944	333583	141351	116295	108463	101027	111040
2105	235.169	9.59426	360389	612600	145141	138154	143356	181702	277085	672647	234717	139363	142827	139624	97562.2	133141	113901	190799	109911	152878	137309	111846	185863	188453	203731	185611	192379
2108	505.338	9.46606	0	0	0	1.50127e+06	371.628	0	0	0	0	0	0	0	0	54319	0	0	0	0	0	0	68229.2	64087.5	59736.7	67765	69441.8
2109	418.212	9.70645	17734.1	818460	20139	29903.6	37529	23773.4	32769.8	127347	28516.5	33095.6	0	9243.38	15544.4	45115.4	47777.6	134510	69679.2	41545.1	19083.1	36043.8	67437.8	69149.6	63562.5	72837	69216.1
2110	87.0045	7.28258	1.78902e+06	1.72432e+06	1.53566e+06	1.71703e+06	1.55619e+06	1.15534e+06	1.72448e+06	1.58142e+06	1.6057e+06	1.57187e+06	1.25932e+06	968901	1.12491e+06	1.20192e+06	1.51737e+06	1.65031e+06	1.48745e+06	1.03306e+06	1.17233e+06	1.14991e+06	1.53241e+06	1.43251e+06	1.40907e+06	1.44815e+06	1.36708e+06
2113	131.12	7.1838	2750.77	3325.64	3632.78	2506.9	1202.8	266882	1502.59	2604.12	1330.84	1853.59	209664	207929	253729	286466	262436	3448.03	402608	261558	211060	197826	151034	127054	136925	146290	144900
2114	116.071	8.94564	599292	261559	354233	581819	347970	1.0021e+06	565924	574246	421646	467335	1.02563e+06	1.1055e+06	700465	925300	659282	311574	766694	1.2349e+06	1.04354e+06	797378	668608	701266	628992	723398	760923
2115	87.0044	7.901	1.49561e+06	1.36219e+06	1.44562e+06	1.4824e+06	1.70175e+06	1.13044e+06	1.61661e+06	1.53659e+06	1.59583e+06	1.58399e+06	1.1806e+06	1.02886e+06	1.27534e+06	1.17139e+06	1.30335e+06	1.65721e+06	1.25503e+06	1.05998e+06	1.1372e+06	1.13875e+06	1.28817e+06	1.33712e+06	1.39492e+06	1.21001e+06	1.33741e+06
2116	140.082	14.2471	1.56699e+06	1.64045e+06	1.66357e+06	1.59637e+06	1.58978e+06	1.68915e+06	1.58384e+06	1.50676e+06	1.61363e+06	1.54435e+06	1.4561e+06	1.62474e+06	1.53623e+06	1.65062e+06	1.53812e+06	1.69043e+06	1.52504e+06	1.41744e+06	1.5429e+06	1.67431e+06	1.54985e+06	1.62074e+06	1.54663e+06	1.68256e+06	1.63676e+06
2118	798.588	10.8455	55211.2	55215.2	29687.3	60807.7	23770.8	18913.3	0	0	290122	88376.5	0	0	1164.61	114244	258748	139491	22791.2	12017.7	226626	33793	57523.8	50405.4	43355.9	39346	38534.4
2119	120.081	9.36594	146240	41087	232628	114768	113831	400508	85858.2	39758.3	171828	121652	367509	318135	474863	300718	214304	38019.5	207555	116821	538348	478568	238618	215381	253973	233555	217356
2120	140.082	14.9675	1.46316e+06	1.63772e+06	1.55842e+06	1.6376e+06	1.68477e+06	1.62349e+06	1.5176e+06	1.45342e+06	1.57341e+06	1.53873e+06	1.60212e+06	1.50871e+06	1.61841e+06	1.55331e+06	1.68072e+06	1.65787e+06	1.58353e+06	1.57875e+06	1.65118e+06	1.57636e+06	1.68291e+06	1.51047e+06	1.62839e+06	1.58444e+06	1.59668e+06
2121	149.024	10.8769	2.118e+06	2.02854e+06	2.24076e+06	2.1398e+06	2.34786e+06	2.05617e+06	2.11515e+06	2.25048e+06	2.09286e+06	2.36502e+06	2.17006e+06	2.04285e+06	2.01322e+06	2.2646e+06	2.17025e+06	2.24827e+06	1.94925e+06	2.22262e+06	2.16793e+06	2.16621e+06	1.82279e+06	2.12112e+06	2.08139e+06	1.92249e+06	1.83132e+06
2125	126.103	11.8547	1.30585e+06	1.39524e+06	1.23238e+06	1.39021e+06	1.44534e+06	1.62575e+06	1.21411e+06	1.35022e+06	1.33101e+06	1.47176e+06	1.30297e+06	1.3034e+06	1.24359e+06	1.36746e+06	1.56945e+06	1.76616e+06	1.26555e+06	1.18943e+06	1.23119e+06	1.23147e+06	1.38189e+06	1.28372e+06	1.70746e+06	1.47198e+06	1.45584e+06
2126	591.318	9.33916	1.10165e+06	9.66965e+06	1.13846e+06	373165	267430	841193	628748	2.88508e+06	1.47184e+06	497905	87659.1	147017	253840	274891	186877	619731	357308	3.04421e+06	302043	218796	766876	1.32815e+06	1.25207e+06	768535	734030
2128	303.17	9.43569	151134	1.12653e+06	309004	137600	246167	241453	236292	596877	251619	253708	92208.3	206825	345560	318237	304117	551576	686572	747633	247367	272628	385430	353603	373578	377658	373165
2130	294.119	2.33616	311890	646570	649945	335719	733200	662979	427207	339305	437764	431240	390817	438893	710307	231006	378190	496701	408040	259320	235613	522783	486489	461745	495803	532245	517698
2132	76.0397	4.04636	1.26448e+06	1.38364e+06	1.23043e+06	1.18221e+06	1.30627e+06	1.20835e+06	1.23527e+06	1.15959e+06	1.14633e+06	1.20246e+06	1.23004e+06	1.15275e+06	1.22014e+06	1.19367e+06	1.26431e+06	1.23094e+06	1.22216e+06	1.13968e+06	1.18264e+06	1.2334e+06	1.23001e+06	1.09253e+06	1.2131e+06	1.10279e+06	1.18087e+06
2133	113.107	14.996	1.31439e+06	1.5814e+06	1.47061e+06	1.40312e+06	1.36105e+06	1.24385e+06	1.30357e+06	1.42458e+06	1.49895e+06	1.13832e+06	1.49654e+06	1.35e+06	1.65347e+06	1.36698e+06	1.27588e+06	1.24184e+06	1.31369e+06	1.59436e+06	1.64688e+06	1.37867e+06	1.49112e+06	1.51576e+06	1.18043e+06	1.12515e+06	1.0811e+06
2135	170.043	0.888203	152889	186768	214705	119767	179232	102266	57696.3	110643	330979	254878	44767	29996.1	63686.3	23447.6	128830	379896	42360.2	86129.1	82184.9	51425.5	128449	142296	130783	147099	135512
2138	120.056	15.8959	1.40497e+06	1.05879e+06	1.30278e+06	1.57559e+06	1.71901e+06	1.3823e+06	1.10177e+06	1.22448e+06	1.37265e+06	1.38103e+06	1.35104e+06	1.43476e+06	1.20923e+06	1.15387e+06	1.56886e+06	1.41631e+06	1.2261e+06	1.1783e+06	1.56103e+06	1.3926e+06	1.18784e+06	1.12039e+06	1.44046e+06	1.55639e+06	1.69763e+06
2139	60.0812	14.8257	1.30074e+06	1.46302e+06	1.56266e+06	1.54822e+06	1.43037e+06	1.33945e+06	1.23833e+06	1.32278e+06	1.36621e+06	1.35758e+06	1.38141e+06	1.34666e+06	1.61144e+06	1.41731e+06	1.44313e+06	1.28882e+06	1.40096e+06	1.38045e+06	1.82216e+06	1.28083e+06	1.32773e+06	1.68801e+06	1.30593e+06	1.24333e+06	1.18493e+06
2140	149.023	12.7533	1.96651e+06	1.99115e+06	2.04564e+06	1.80636e+06	1.95224e+06	1.97057e+06	1.83078e+06	2.13885e+06	2.20702e+06	2.06293e+06	2.15955e+06	2.18528e+06	2.0826e+06	2.09626e+06	1.78017e+06	1.90393e+06	2.05298e+06	2.18072e+06	2.24217e+06	1.99809e+06	1.84767e+06	2.12807e+06	1.99442e+06	1.90071e+06	1.80807e+06
2141	99.5839	0.912372	363564	357346	216337	127476	274002	340342	229471	281937	150523	101197	297792	197099	202033	263180	184941	143303	484599	288998	416350	172779	292478	292264	296491	277177	302857
2142	101.071	10.2757	1.54098e+06	1.42234e+06	1.47203e+06	1.4503e+06	1.48028e+06	1.62599e+06	1.59903e+06	1.50279e+06	1.49431e+06	1.53769e+06	1.41593e+06	1.49951e+06	1.46428e+06	1.43126e+06	1.74798e+06	1.7026e+06	1.57101e+06	1.47744e+06	1.46772e+06	1.4513e+06	1.52005e+06	1.44408e+06	1.56596e+06	1.56557e+06	1.5728e+06
2143	86.0969	6.36893	641864	463138	462308	542477	390723	885435	863645	753238	339566	428806	1.09856e+06	1.00337e+06	665004	807209	587147	297257	899408	997340	1.07606e+06	841208	695087	681693	722806	681654	737152
2150	113.071	12.7472	1.65308e+06	1.70611e+06	1.59495e+06	1.7013e+06	1.74472e+06	1.78754e+06	1.7404e+06	1.64354e+06	1.76305e+06	1.70601e+06	1.54073e+06	1.72574e+06	1.70463e+06	1.69865e+06	1.75727e+06	1.82741e+06	1.60224e+06	1.55308e+06	1.71981e+06	1.62218e+06	1.69206e+06	1.71937e+06	1.71615e+06	1.62018e+06	1.673e+06
2151	375.253	9.61587	48793.7	334852	250247	178747	212019	80111.2	144696	100192	132984	216578	46683.5	41379	55730	81687.6	115846	591063	82354.8	86505.3	92485.8	79500.5	154097	142492	128142	150183	156545
2152	166.087	8.37892	177823	76353.6	107116	236991	93030.2	396517	140278	77525.4	165012	129366	331124	417380	469285	307882	221268	40440.9	146581	186162	426997	499833	255965	245257	230522	245885	225365
2154	407.999	1.87386	296741	0	0	0	20193	0	0	156319	0	0	0	0	0	0	0	0	0	641818	0	0	43333.6	46723.5	51328.7	43314	59539.6
2155	288.192	6.76022	38876.3	238322	177827	125832	425545	370865	576592	607715	28877.5	43418.8	198501	90637.2	116611	121020	233384	70555.5	450291	379587	294539	84019.2	298014	311942	287865	273323	305984
2157	72.0449	13.504	1.10342e+06	1.1135e+06	1.10963e+06	1.14796e+06	1.12555e+06	1.05887e+06	1.07876e+06	1.11504e+06	1.12899e+06	1.15089e+06	1.1163e+06	1.07987e+06	1.10764e+06	1.12714e+06	1.13351e+06	1.10995e+06	1.13165e+06	1.04608e+06	1.15182e+06	1.11248e+06	1.13902e+06	1.07074e+06	1.07776e+06	1.14362e+06	1.14202e+06
2158	260.197	1.55941	112031	222203	61917.1	264521	71460.8	894816	649395	568324	94968.5	165006	671994	607456	359638	626286	260746	14491.6	625087	750714	656018	416939	420737	434464	393283	423986	375071
2159	154.098	1.04936	7644	27662.7	48874.3	27705	53573	82439.4	88847.6	74959.9	389437	164770	154714	223651	96983.9	207441	164932	87522.6	118332	26643.3	234882	111421	117151	96571.2	110446	118261	112200
2161	522.379	10.5232	196469	45287.2	8952.5	1290.96	14164.2	77017.7	102325	107703	61244.5	10118.5	358614	3513.05	13232.2	48475	15979.6	1573.74	17757.5	66669.8	57290	23909.7	51083.4	65591.8	53136.3	55800.6	58911.9
2162	296.16	1.67118	37060.9	31641.3	31399.6	58918.6	49035.6	319411	46008.2	39201.2	33789.5	31868.2	363522	322410	349486	305150	300464	57950.5	420484	339868	342449	285436	198530	203471	178463	189446	182457
2163	98.5123	9.04743	1.1009e+06	1.08904e+06	1.25038e+06	1.32534e+06	1.43013e+06	966990	1.19905e+06	1.22795e+06	1.36414e+06	1.26755e+06	903201	984509	891960	1.03466e+06	935986	1.1945e+06	746585	1.0603e+06	1.12269e+06	1.02544e+06	982367	1.1914e+06	1.10397e+06	1.30408e+06	1.20959e+06
2165	106.574	0.886272	130381	67353.8	127900	103435	148824	292152	259776	124929	111860	84380	512604	307124	259394	383157	210272	170934	454673	313082	399370	253380	225420	259968	224031	235376	245344
2166	254.161	2.63459	67930.8	13819.6	9378.37	12600.6	5544.94	23453.1	91708.3	93459.1	9861.97	8729.87	28767.8	28796	36571.6	22802.4	29283.4	6167.75	41525.5	450235	34025.2	24259	51322	52778.3	46091.5	45002.8	50110.1
2167	149.023	11.2072	1.60872e+06	1.38159e+06	1.52998e+06	1.56303e+06	1.52628e+06	1.40984e+06	1.39666e+06	1.43212e+06	1.5096e+06	1.57197e+06	1.45495e+06	1.39373e+06	1.48691e+06	1.44929e+06	1.53195e+06	1.39031e+06	1.3759e+06	1.44094e+06	1.60058e+06	1.543e+06	1.35047e+06	1.41127e+06	1.42729e+06	1.42974e+06	1.39636e+06
2169	418.213	9.00018	17156.1	422809	26905.9	32404.2	43607.9	16735.1	22415.1	45589.2	25156.5	26945.7	3777.28	14365.2	16793.6	27884.3	38911.4	100091	40496.9	24561.3	19103.8	22570.7	45094.5	45834.8	44001.6	45478.8	47127
2170	188.116	0.881077	180036	86540.8	133559	90417.2	210339	191788	331607	519674	43443.8	37032.6	239949	254443	87543.8	195964	65501	62407.5	219395	275951	288876	194077	201435	214352	200219	206354	174284
2171	87.0044	2.07869	955196	1.23857e+06	1.29237e+06	1.73206e+06	1.25616e+06	912263	1.5095e+06	1.2702e+06	1.12279e+06	1.1606e+06	1.31506e+06	1.46009e+06	1.50392e+06	1.48705e+06	1.31479e+06	1.61537e+06	1.43157e+06	651649	1.22015e+06	1.35616e+06	1.30391e+06	1.08348e+06	995339	1.01982e+06	963741
2173	72.0812	5.90453	655210	442987	406571	450089	364402	815713	723939	677915	386737	362277	688827	687087	523456	622633	444173	273900	687120	769953	659357	589062	574808	570967	530997	532840	495372
2177	58.0657	1.22078	1.5814e+06	1.47637e+06	1.20201e+06	1.19468e+06	651486	2.71068e+06	866940	937714	2.36105e+06	2.86982e+06	1.46998e+06	1.59032e+06	2.35027e+06	1.18538e+06	909313	328879	705244	1.29651e+06	1.25737e+06	2.73354e+06	1.60845e+06	1.31896e+06	1.36169e+06	1.48106e+06	1.39913e+06
2178	190.071	1.77823	12413.5	80830.7	616539	45637.2	479893	180429	62839.2	22549.9	485104	489190	34767.7	49775.5	240503	36243.1	514024	482867	41308.8	21141.3	59984.6	64025.7	194118	202630	180045	199616	196744
2179	556.363	10.5802	273893	86063.7	11513.1	6180.31	10083.1	149588	75503.3	140755	174687	44203.6	426407	11734.4	13361.5	94265.7	26716.8	8717.58	24892.8	115741	259632	51721.8	94140.3	97109.2	91666.6	82589.1	85013.4
2184	537.353	9.50651	15185.5	15397.3	0	2670.91	0	6315.36	228379	354075	14862.7	3843.59	13009.7	0	0	0	0	0	0	3873.26	0	0	19823.1	20763.5	17019.1	15541.4	17591.5
2186	398.167	1.07858	99959.1	45623.7	68201.2	78086	64738.3	285885	100735	87256.6	57550.9	85720.6	314342	267529	258080	279027	201218	99818.3	376069	232734	194409	217973	160955	162798	173210	189327	194531
2187	304.15	1.07478	168747	71022.4	200972	134852	184527	323180	188072	181414	117480	121009	351110	327536	156275	267304	118050	183072	219834	324831	273558	203743	199982	194767	203146	215250	217780
2188	156.077	1.76876	436367	365107	591906	509025	384686	1.53649e+06	554743	482777	421262	390649	1.55908e+06	1.16989e+06	1.20078e+06	1.29588e+06	1.04421e+06	515398	1.42795e+06	1.55586e+06	1.16224e+06	1.30628e+06	1.08533e+06	1.03427e+06	911719	888541	949763
2190	188.116	2.22416	451115	188403	275915	223006	173526	326331	216518	585700	353802	278539	280954	328895	99050.2	224945	76993	52414.8	121131	999231	374319	266392	337616	323788	319119	275019	301938
2192	57.0452	10.8484	1.40794e+06	1.38508e+06	1.27272e+06	1.27352e+06	1.31112e+06	1.39986e+06	1.40781e+06	1.56368e+06	1.39612e+06	1.49048e+06	1.32234e+06	1.19924e+06	1.28692e+06	1.37821e+06	1.42319e+06	1.64224e+06	1.32676e+06	1.25758e+06	1.36303e+06	1.21813e+06	1.47248e+06	1.33273e+06	1.54659e+06	1.4169e+06	1.44723e+06
2194	234.628	10.4254	40528.3	311031	52278.9	8589.82	29119.6	42736.9	15535.1	138147	14105.7	27258.4	0	10582.6	26697.4	28092.7	9816.81	67499.9	46208.8	411411	21083.4	18571.8	62912.8	59953.1	60682	50886.3	57521.9
2197	252.109	2.48264	61854.9	154003	17583.7	24929.8	54601.3	301021	61482.8	111548	182573	75581.6	46914.2	68419.9	20727.3	76567.8	484441	12094.6	230154	129712	221827	110358	96376.5	70626.3	56416.7	47099.6	51134.7
2198	72.0812	5.50569	626997	530672	417965	473370	403220	743291	746787	616929	383685	410448	716766	614231	557036	700995	511348	322227	857655	676109	807106	555452	655063	595074	578009	595062	610893
2199	132.102	8.85521	236835	188770	379915	273563	241905	837106	364210	179272	445332	450750	707801	712263	701925	536238	372536	144105	341379	476238	634853	693748	409513	435961	415793	457009	449890
2200	97.0763	11.3391	1.42052e+06	1.37679e+06	1.2407e+06	1.49459e+06	1.65676e+06	1.60014e+06	1.5378e+06	1.58401e+06	1.50452e+06	1.56323e+06	1.42463e+06	1.4549e+06	1.40431e+06	1.47957e+06	1.34241e+06	1.68757e+06	1.58642e+06	1.38481e+06	1.44148e+06	1.45298e+06	1.57858e+06	1.45203e+06	1.7237e+06	1.60155e+06	1.61543e+06
2202	205.126	1.76209	14361.3	67551.5	11103.9	104545	48816.7	257734	251811	113198	7878.54	5340.83	320017	279645	190689	321477	47954.2	24771.2	364762	304577	436661	245153	88632.9	99253.2	77410.3	90721.6	79374.7
2203	227.103	4.982	482132	23334.5	260982	59875.8	65703.8	160494	43991.8	156092	217909	100195	89806	116544	282540	154313	184572	88055.6	209025	75573.9	98737.3	109636	137821	143852	146204	149751	138505
2208	320.145	1.02152	247339	134999	271940	252041	316671	290680	332180	270646	256410	258517	387785	365906	476500	348434	504651	263833	578073	331236	354499	320245	306692	323594	327573	320092	318588
2209	156.108	3.13395	487189	36619.7	98485.7	391345	97838.1	543532	172860	98064	109144	162840	416280	631915	288068	268572	160466	37702.5	141020	476576	395934	476099	259728	283483	272795	313119	313126
2212	293.175	11.9444	718575	241537	80372.1	20972.6	4582.62	335741	786056	255863	335962	456955	277473	169256	76439.9	290342	86601.4	1384.18	260173	82477.4	0	3053.49	213625	212337	214954	211745	198045
2216	156.102	7.79974	154437	72384.5	80188.5	123501	100633	488767	149532	67824.5	82569	76556.4	193234	204882	307534	138973	51036.5	23486.5	38063.7	71788.1	213693	359298	185224	173937	162769	170941	150497
2217	69.0452	11.7683	1.62923e+06	1.64757e+06	1.36053e+06	1.55262e+06	1.5826e+06	1.69563e+06	1.57246e+06	1.68637e+06	1.67005e+06	1.53393e+06	1.61467e+06	1.53856e+06	1.5343e+06	1.51093e+06	1.52133e+06	1.59363e+06	1.67602e+06	1.49501e+06	1.64882e+06	1.49786e+06	1.61034e+06	1.59929e+06	1.73309e+06	1.6441e+06	1.66369e+06
2218	105.074	0.941464	180809	210064	371147	117097	91655.5	585090	127162	119032	475575	470979	159951	224985	259482	98440.4	101542	34520.8	122921	136652	175384	406186	248188	243422	222337	224614	212892
2220	149.082	13.6561	1.41353e+06	1.57922e+06	1.59378e+06	1.50429e+06	1.53324e+06	1.71133e+06	1.56816e+06	1.52056e+06	1.62151e+06	1.46462e+06	1.47033e+06	1.5807e+06	1.50703e+06	1.64025e+06	1.67996e+06	1.71583e+06	1.46568e+06	1.41158e+06	1.69697e+06	1.58192e+06	1.55075e+06	1.57752e+06	1.61089e+06	1.664e+06	1.64754e+06
2221	76.0397	1.99472	1.28042e+06	1.38558e+06	1.36147e+06	1.21852e+06	1.31443e+06	1.23499e+06	1.12757e+06	1.26022e+06	1.30079e+06	1.28325e+06	1.34615e+06	1.19216e+06	1.27303e+06	1.21664e+06	1.17356e+06	1.29557e+06	1.34616e+06	1.34555e+06	1.22859e+06	1.25353e+06	1.35551e+06	1.21239e+06	1.19992e+06	1.15389e+06	1.19552e+06
2222	284.137	0.856389	9697.04	43716.9	130326	9410.22	26290.4	19381.7	23653.7	16195.2	7110.09	13506.2	11758.5	11422.4	16256.8	10424.9	29594.6	13500.5	23609.8	15779	32681.8	15601	23839.5	41840.9	25269.2	32431.1	22758.3
2223	542.79	0.800216	16696.8	46897.4	17140.2	0	15785	91643.3	28710.7	0	0	0	69917.6	141767	42540	122394	42373	0	65684.7	87094.2	28890.3	24855.8	43876.5	66629.6	26409.6	35242.2	44682.4
2224	305.096	7.29692	302563	167089	14169.3	9763.71	4473.4	25714.2	1503.7	151607	6170.71	815.724	1119.13	14575.4	10887	5101.4	10685.2	16639.3	1801.04	420139	4997.45	3128.04	51291.9	50016.7	48382.3	46419.9	47011.4
2225	400.162	5.96964	145632	120821	281847	126589	197070	279995	202802	208960	173403	159710	202400	257295	302165	179179	133465	156981	289509	356944	399457	349751	244093	230608	227713	258934	217322
2226	99.0555	7.89684	1.54226e+06	1.41197e+06	1.46488e+06	1.42234e+06	1.56165e+06	1.22933e+06	1.61094e+06	1.34873e+06	1.58582e+06	1.53756e+06	1.24099e+06	1.14568e+06	1.2479e+06	1.14233e+06	1.18552e+06	1.5753e+06	1.30324e+06	1.20396e+06	1.14127e+06	1.15222e+06	1.38688e+06	1.3887e+06	1.30034e+06	1.15583e+06	1.15697e+06
2227	316.186	0.912372	74792.8	52872.7	91318.2	65425.5	105523	216461	94623.5	74136.9	54102.4	47098.8	240639	209075	282893	193970	243608	105771	349434	212909	254659	190668	165325	170162	152451	182951	151048
2229	230.187	3.96603	0	2427.15	12168.6	0	12314.7	23218.6	3891.06	0	83660.1	48133.3	5050.72	6514.52	52782.6	21830.9	394346	4168.6	85181.9	935.508	37279.8	30203.3	35619.8	37715.6	36915.4	36132.5	37406
2231	177.055	8.44425	161384	145759	418492	471836	72761.8	201516	280103	90489	150864	266550	379298	310578	63412.6	166763	122218	293027	111812	80281.2	171751	234064	191333	221309	212870	213673	220164
2232	130.065	4.96828	790216	2.93747e+06	2.95557e+06	563501	1.23272e+06	1.98621e+06	222614	329294	892812	464991	481567	2.58572e+06	1.27417e+06	675128	714721	1.2429e+06	94334.9	2.25114e+06	434624	845303	1.29502e+06	1.2405e+06	1.26456e+06	1.10724e+06	1.13783e+06
2234	140.068	1.00028	161023	50191.2	42075.3	301208	16029.4	65264.3	52304.9	86136.6	41108.5	57479.6	41884.3	64220.9	36897	18354.7	45573	44669.4	19340.9	107767	48995.4	165519	68217.3	52253.5	51943.1	63080	65945.2
2235	219.648	15.5004	118208	120000	103030	94353.7	76929.5	85640.3	156331	167907	133869	115559	93190.2	132159	100605	132430	113952	113688	111473	82234.4	137643	114823	123471	120886	92406	120944	61380.1
2237	163.098	13.6561	1.31064e+06	1.45513e+06	1.42639e+06	1.44452e+06	1.40406e+06	1.57255e+06	1.38478e+06	1.36789e+06	1.42622e+06	1.36347e+06	1.35277e+06	1.41037e+06	1.39747e+06	1.51313e+06	1.55386e+06	1.57815e+06	1.38425e+06	1.32741e+06	1.50126e+06	1.47199e+06	1.50393e+06	1.43118e+06	1.46812e+06	1.4839e+06	1.49411e+06
2238	137.046	2.60009	62141.2	33154.8	26931.1	21809.4	25960.7	21510.1	274207	207263	16213.5	6509.95	259625	26279.6	19601.8	230039	27338.8	25370.7	568399	682042	98888.3	23425	19280.4	23989.5	22993.9	19519.3	20888.3
2243	172.52	0.90864	185909	99038.1	0	4788.67	31862.5	0	115398	273847	0	0	48051.4	8119.32	0	0	0	6065.3	0	40880	26094.9	4793.47	25191.4	26238.3	32261.6	68755.2	28118.1
2245	482.324	9.65873	107835	124872	82980.9	72658.4	81520.7	223220	180587	206916	115458	76028.5	404919	270574	213525	264071	170141	81498.5	218663	258810	242337	238291	208720	201925	205400	215860	205954
2247	191.039	0.91139	64991.4	230653	46803.1	132750	24912.8	38465.4	113903	103521	26184.5	33628.2	30710.2	13047.1	8901.25	50070.2	4129.95	57586	15310.6	33935.2	7946.98	22807.5	47184.2	29402.2	40177.3	57168.5	40804.3
2252	307.202	9.53879	1275.53	95344.4	41225.5	24732.1	31708	103614	5044.38	610.89	9510.16	57141.4	42185.7	226147	341678	223139	349626	228502	86659.5	6107.47	201934	90907	134126	110251	102238	106353	113256
2254	113.108	14.2546	1.28052e+06	1.36016e+06	1.41791e+06	1.34918e+06	1.65253e+06	1.18071e+06	1.25094e+06	1.42938e+06	1.41751e+06	1.15504e+06	1.32804e+06	1.30855e+06	1.314e+06	1.23384e+06	1.28077e+06	1.27265e+06	1.23151e+06	1.30654e+06	1.46401e+06	1.45726e+06	1.4052e+06	1.43949e+06	1.34716e+06	1.13683e+06	1.132e+06
2255	351.616	0.986827	0	183147	0	0	0	0	0	0	0	0	0	0	0	0	0	0	0	0	0	0	0	0	0	0	0
2256	431.213	2.70829	402622	63690.9	97089.1	4806.28	10348.2	26295.3	96278.4	561467	66298	14090.1	15338.7	15612.5	12138.7	12836.1	14981.4	1820.08	22219.8	35752.3	14199.2	12590.1	75066.8	79388.3	68330.6	72562.5	80357.6
2257	249.127	4.633	232100	37703.6	8245.43	38231.6	19183.1	157644	191725	391284	23266.1	15529.7	48259.7	58827.4	21732.9	54841.7	20906.4	5674.12	126252	413809	74836.5	73027.5	85729	68388.8	58498.9	62523.7	61697.7
2258	440.41	11.1267	261113	236185	264363	287856	293930	250960	253570	221407	278469	291075	253393	238262	248150	274400	268587	287004	216680	260599	264934	269883	217184	261858	290833	295633	299611
2261	211.142	0.852357	57451	12388.8	6243.55	6288.3	22660.1	11558.6	66993.1	53212.5	15008.7	7389.61	6567.63	22750	12145	12550	1945.52	0	29904.7	126615	0	12208.4	36499.5	33976.3	15831.8	27967.9	28280.5
2262	359.316	12.3344	1.53801e+06	1.30485e+06	1.27617e+06	1.27315e+06	1.42081e+06	1.24469e+06	1.33136e+06	1.34933e+06	1.28376e+06	1.26255e+06	1.47667e+06	1.35011e+06	1.37617e+06	1.30641e+06	1.26885e+06	1.22608e+06	1.33005e+06	1.45775e+06	1.31708e+06	1.27887e+06	1.32394e+06	1.35272e+06	1.1811e+06	1.30123e+06	1.27517e+06
2265	279.145	1.75207	123705	37436.8	78709.3	105758	83356	341373	153079	119060	100993	111415	438552	348869	360171	320624	255410	73990.6	381854	291706	351926	302985	222054	227072	200902	218322	213677
2266	314.171	0.912372	96345.2	79165.6	94955.5	99986.8	122514	292455	140143	114412	84144.7	78986.6	361081	276025	435884	294263	325582	154875	524568	251584	395615	240678	217295	234519	214577	259008	217633
2268	203.223	0.737058	121262	275259	102634	67766.5	40155.7	140496	217192	205838	73133.2	106981	307384	288016	97512.1	148299	68005.9	33026.9	248973	340726	109130	156818	353463	162389	69859.1	56470.8	106462
2269	235.093	0.939265	274853	172091	298758	223742	322786	356223	327844	228900	275748	218462	487130	255914	168173	314811	265611	146931	334349	497902	463832	204580	325901	336162	293015	365958	336835
2271	107.049	4.07789	297793	369298	305544	165521	325347	477114	215833	193706	493637	415743	335140	280237	412145	280107	368745	124462	384693	308067	419949	331280	305974	333082	297501	328095	343041
2273	217.105	14.6765	1.07508e+06	1.09183e+06	948525	1.14372e+06	1.04589e+06	1.01189e+06	1.0741e+06	1.12218e+06	992722	1.00947e+06	1.12057e+06	1.02217e+06	983885	1.02345e+06	1.12524e+06	1.04004e+06	1.14901e+06	1.18517e+06	1.09582e+06	985640	1.17851e+06	888107	1.07978e+06	953660	1.00214e+06
2274	149.082	13.3813	982631	1.11063e+06	1.01533e+06	1.06637e+06	1.12014e+06	1.16343e+06	1.08953e+06	1.00551e+06	1.10391e+06	1.01668e+06	1.02662e+06	1.11779e+06	1.06361e+06	1.00235e+06	1.13611e+06	1.09632e+06	1.02432e+06	927466	1.1773e+06	1.06549e+06	1.08293e+06	986723	1.14282e+06	1.11961e+06	1.10947e+06
2276	211.108	5.86423	89150	229530	156442	67688.5	85212.3	172280	365382	181876	85964.8	218507	168395	103158	69251.9	130109	58819.8	57505.7	82337	135252	94800.8	71899.5	127353	130406	130039	117667	119527
2277	423.274	9.70218	128871	603641	301116	223193	414782	137453	513972	969574	284093	224282	384672	151730	229112	150722	233633	473428	89732.3	158960	130440	158820	306043	300008	307248	338466	304714
2278	86.0969	7.05375	445187	278769	343886	348103	325736	741756	666010	586067	312173	340259	792953	766094	536680	654719	458159	217975	765374	923043	807391	673379	540455	529531	502509	494469	492825
2279	107.061	15.0386	1.32636e+06	1.3741e+06	1.41362e+06	1.5173e+06	1.50472e+06	1.42723e+06	1.37757e+06	1.35398e+06	1.43063e+06	1.40773e+06	1.40549e+06	1.37027e+06	1.34341e+06	1.41938e+06	1.40439e+06	1.44957e+06	1.40586e+06	1.42432e+06	1.4783e+06	1.39981e+06	1.44643e+06	1.39674e+06	1.53587e+06	1.50484e+06	1.45003e+06
2282	297.108	2.22416	101767	31634.5	45045	82366.7	43838.5	122630	206486	45815.7	78602.9	94491.1	453426	426603	5351.81	143149	17119.6	16935.1	35896.3	487055	299798	222222	197406	183527	181224	214137	170148
2283	217.118	1.95589	2.45222e+06	2.76875e+06	1.11127e+06	435404	1.36359e+06	1.86003e+06	1.06632e+06	1.67006e+06	627414	532460	791161	492274	691741	673812	595590	469968	1.12222e+06	1.34319e+06	1.18374e+06	566863	1.30491e+06	1.19717e+06	1.20785e+06	1.20255e+06	1.24826e+06
2286	91.5427	0.712888	203586	144703	295443	381550	191195	90515.7	326799	254687	301454	376308	140337	119602	240171	140177	242875	226288	248734	154549	173992	165616	225237	159750	243344	229331	249688
2287	166.098	12.7404	1.58083e+06	1.47559e+06	1.43168e+06	1.59501e+06	1.61289e+06	1.44438e+06	1.57494e+06	1.47807e+06	1.48566e+06	1.57266e+06	1.49285e+06	1.51742e+06	1.51937e+06	1.57645e+06	1.60579e+06	1.40728e+06	1.53618e+06	1.51555e+06	1.58014e+06	1.56563e+06	1.46918e+06	1.47802e+06	1.48728e+06	1.58103e+06	1.53563e+06
2288	166.087	9.06296	110042	129835	157725	199363	80865.7	374314	109206	61825.2	282243	219501	281763	443415	330929	304148	197908	69909.4	195800	150662	365671	419458	223634	217943	244248	227934	233723
2292	87.0043	1.30992	1.16257e+06	904897	911852	1.03217e+06	969018	673998	1.06142e+06	1.1451e+06	904622	931964	979325	846833	1.04246e+06	896031	989742	1.19406e+06	1.17172e+06	861545	928490	921134	1.07289e+06	849099	793031	802060	791193
2296	130.086	1.67091	1.33624e+06	813260	1.92017e+06	1.92966e+06	1.21953e+06	2.86177e+06	2.74048e+06	1.81734e+06	1.6349e+06	1.67661e+06	4.30145e+06	3.85435e+06	2.49355e+06	2.87202e+06	2.16367e+06	1.49795e+06	3.02361e+06	4.16692e+06	3.60062e+06	4.5117e+06	3.46839e+06	2.53059e+06	2.36412e+06	2.44534e+06	2.2921e+06
2298	358.197	0.966173	66520.4	34249.1	57224.7	70075.7	97474.9	168638	76660.5	58310.3	56290.9	58053.4	222049	184899	260391	187830	198930	94723.2	327634	209029	235701	176434	127035	163884	148748	159983	155723
2299	57.0452	10.4339	1.15944e+06	1.1301e+06	944600	1.03245e+06	1.00155e+06	1.05534e+06	1.23512e+06	1.39704e+06	1.10953e+06	1.02283e+06	1.21993e+06	1.19711e+06	1.0309e+06	936069	1.11243e+06	1.21639e+06	1.03972e+06	1.24628e+06	1.05111e+06	1.00958e+06	1.3154e+06	1.12395e+06	1.3245e+06	1.26223e+06	1.26405e+06
2302	289.151	1.84657	119006	33006	102847	110452	81032.7	121225	195826	211279	33942.9	50303.6	359365	331224	100480	58146.1	57779.6	48816.4	76077.6	316846	120769	204846	155833	143971	149344	165611	160144
2305	311.222	10.0804	145326	142999	156557	216041	184408	363634	220983	148183	210860	174561	517192	482959	327718	519114	284054	188419	390791	344528	342748	358176	323776	297903	286503	303578	280529
2307	377.146	7.15613	338856	388048	207038	124482	215970	66682.2	263593	195382	185988	138929	53628.6	38483.7	37096.2	55658.5	61350.1	133405	131843	47055.4	74839.3	74159.2	128527	118069	115312	118798	110688
2309	92.5225	0.771243	71379.4	142357	137575	98200.8	47241.1	135812	81908.4	158217	91880.9	124971	122751	137426	115908	79322.9	95982.3	81350	102067	110114	108839	162142	132667	114428	133963	103365	85699.6
2313	117.105	6.44535	21997.6	20715	30474.2	30699	24125.5	257869	35022	23819.5	17343.8	23437.8	312888	243546	225679	271132	178491	23214.6	167890	213678	263682	204719	142965	145717	150952	140108	143415
2314	213.123	1.46725	165161	81607.3	130853	169987	136546	313083	177440	164462	149245	149330	344399	327131	315140	355502	277227	133517	352807	287595	365375	326691	234686	237851	244573	229364	240631
2315	290.146	0.887615	403790	41120	13332.1	27122	72321.6	21037.5	229506	334439	3686.2	0	5297.49	0	0	22123.3	19128.9	3953.21	9764.95	112856	34545.1	14154.8	46473.7	45901.3	57778.2	55045.7	59679.3
2316	412.305	9.87817	121180	338193	76276.7	166736	101133	101324	158971	99776	94949.4	205730	26045.3	20065.5	33503.5	66708.4	68269.2	163781	92730.2	94180.8	67734.4	59165.3	102483	109235	93803.6	100001	100845
2317	249.124	5.87875	45656.1	164458	478341	91098.2	95146.3	298605	97819.8	103220	70952.7	74001.8	361496	298565	407600	468838	172433	118597	627575	328016	333054	194998	251197	225381	224761	243171	247854
2318	90.5262	1.02157	2.95219e+06	1.50997e+06	2.65093e+06	4.72491e+06	1.90263e+06	2.75288e+06	2.75223e+06	4.19419e+06	2.32793e+06	2.24976e+06	4.0312e+06	4.54534e+06	2.38847e+06	4.80792e+06	2.62666e+06	2.68992e+06	3.54489e+06	3.97876e+06	2.48732e+06	6.54793e+06	4.23738e+06	2.57711e+06	5.55523e+06	2.32995e+06	5.27255e+06
2319	147.106	1.44238	16966	29922.7	17003	18102.1	20136.6	172858	28450.6	27485.3	3138.26	11552.6	153787	149646	149381	150046	110708	30979.2	172076	113364	171577	119708	72281.6	101938	88158.2	85442.7	78532.2
2322	229.155	2.62316	123679	63985.3	32823.3	316516	9479.67	488857	142460	505255	179156	290390	156511	42787	9457.39	2.08795e+06	13976.3	11545.5	85116.1	96359.1	711304	457499	318101	362297	310745	346237	373063
2323	153.114	13.2024	1.19342e+06	1.29843e+06	1.37526e+06	1.56772e+06	1.51345e+06	1.58178e+06	1.07385e+06	1.186e+06	1.28837e+06	1.34754e+06	1.16656e+06	1.32239e+06	1.4462e+06	1.3315e+06	1.5845e+06	1.64444e+06	1.06074e+06	1.21575e+06	1.36439e+06	1.32905e+06	1.29054e+06	1.24839e+06	1.42399e+06	1.42157e+06	1.41125e+06
2324	424.143	0.961702	16284.2	219935	0	22329.3	0	0	0	29483.9	0	0	0	0	0	0	0	0	0	27271.4	0	0	0	0	0	5030.6	0
2325	182.603	1.85945	206869	147928	239350	218060	125423	855881	255879	213289	172181	164721	838192	573117	889602	692685	463618	215638	840540	778942	570320	596724	527040	502371	470869	413076	459777
2326	71.0295	1.02174	7.14584e+06	3.53703e+06	6.7618e+06	1.03102e+07	8.77532e+06	4.51971e+06	8.75055e+06	7.54844e+06	9.82237e+06	1.02042e+07	6.17594e+06	6.30186e+06	4.23879e+06	5.93881e+06	4.26771e+06	8.00043e+06	4.64602e+06	5.06499e+06	3.93475e+06	6.62978e+06	6.28096e+06	5.33566e+06	8.06466e+06	5.04418e+06	7.47846e+06
2327	124.087	10.7239	1.60058e+06	1.42177e+06	1.65805e+06	1.62173e+06	1.62198e+06	1.59491e+06	1.61532e+06	1.60066e+06	1.55694e+06	1.61136e+06	1.50583e+06	1.56436e+06	1.50624e+06	1.59206e+06	1.56866e+06	1.67974e+06	1.50564e+06	1.54743e+06	1.55116e+06	1.59968e+06	1.62093e+06	1.57435e+06	1.64411e+06	1.50707e+06	1.53918e+06
2332	108.571	0.908956	437940	98573.7	306763	234706	377113	328314	276921	395332	343497	230812	387695	220404	345071	415950	372144	212566	334746	416981	361715	242387	312516	305436	316264	348459	317995
2333	317.269	10.6503	6240.54	8267.83	139881	4391.92	169398	12232.9	5515.62	3571.88	584807	478146	2240.61	2249.25	24868.4	4757.83	40825.6	133088	7272.79	0	8000.31	13609.3	75553.9	78897.6	74653.4	73870.4	77106
2334	144.982	15.4379	571245	825112	691201	604983	552519	618944	586455	631445	592537	616124	601413	583718	720125	613218	601198	570466	656538	604083	561513	644271	674591	606854	490931	467450	463889
2336	83.0607	2.77366	1.29202e+06	1.34621e+06	1.28729e+06	1.18496e+06	1.29343e+06	1.20074e+06	1.26352e+06	1.21398e+06	1.30636e+06	1.34483e+06	1.20033e+06	1.19489e+06	1.27587e+06	1.18623e+06	1.30947e+06	1.31629e+06	1.20824e+06	1.25458e+06	1.13616e+06	1.17512e+06	1.31041e+06	1.2296e+06	1.22169e+06	1.27181e+06	1.15591e+06
2338	89.507	14.4239	1.41968e+06	1.30802e+06	1.15499e+06	887759	815104	662398	1.92878e+06	1.92592e+06	1.04338e+06	1.0177e+06	1.50114e+06	1.42811e+06	1.11756e+06	727040	704537	619743	1.82143e+06	1.51784e+06	941536	1.09667e+06	1.98638e+06	1.0405e+06	732049	616240	709708
2339	99.5125	9.82781	1.43716e+06	1.13914e+06	1.53116e+06	1.45774e+06	1.48483e+06	1.43843e+06	1.19856e+06	835293	1.49417e+06	1.61924e+06	1.07822e+06	1.47731e+06	1.47345e+06	1.35822e+06	1.53331e+06	1.49253e+06	1.4687e+06	1.28307e+06	1.50039e+06	1.51872e+06	1.36693e+06	1.3491e+06	1.20204e+06	1.35136e+06	1.34976e+06
2340	249.148	15.5083	129522	123939	127980	106953	80761.2	113639	139605	140350	124354	127024	86864.7	117268	119505	149442	115779	110154	130402	118717	132922	115026	143412	157991	83973.8	147857	75464.8
2341	156.108	2.70693	361790	30197.5	67437.2	351536	73363.1	390507	147338	78618.1	74161.8	134570	376124	527242	270998	227530	145931	27415	179925	360944	313205	314332	238869	240474	222523	231574	220263
2348	231.613	1.02156	205575	199900	260937	264363	81801.1	179106	172538	156454	405333	339911	464111	266470	75774.5	338035	191856	211618	263780	290173	238968	164141	220892	267770	246500	218451	224535
2349	262.14	1.75207	302648	97759.1	156790	235963	166811	416488	304257	411816	139133	171971	718297	681971	145467	427723	102710	90485	255021	774158	586146	500933	339622	342912	356398	343187	319455
2350	391.146	1.42989	325687	60138.8	78832.2	87823.1	96742.1	125429	234143	289170	127222	94103.9	161816	227315	23534.6	100667	37158.7	47258.9	58185.6	499192	223655	192117	181382	170965	165241	163413	175101
2351	102.128	10.9783	1.53747e+06	1.35038e+06	1.44696e+06	1.53612e+06	1.47982e+06	1.37847e+06	1.50315e+06	1.40734e+06	1.49581e+06	1.4731e+06	1.47147e+06	1.54215e+06	1.56615e+06	1.41483e+06	1.33036e+06	1.35082e+06	1.48982e+06	1.50941e+06	1.55058e+06	1.47245e+06	1.44566e+06	1.48318e+06	1.4215e+06	1.45986e+06	1.46582e+06
2353	71.0608	13.9067	1.25262e+06	1.20977e+06	1.25753e+06	1.28303e+06	1.44535e+06	1.25464e+06	1.24302e+06	1.34776e+06	1.24302e+06	1.16012e+06	1.23298e+06	1.19422e+06	1.22344e+06	1.25208e+06	1.21208e+06	1.2795e+06	1.21249e+06	1.26751e+06	1.25553e+06	1.34176e+06	1.37222e+06	1.27865e+06	1.27687e+06	1.20476e+06	1.18316e+06
2354	231.145	1.76876	54413.5	186195	117605	47228.7	200329	143041	217539	36228.9	122957	219287	330520	177691	48004.2	200593	185328	38485.2	354367	105775	197294	84912.2	142413	164298	151828	175285	147371
2355	276.192	0.824724	58820.4	55376.4	41357.1	61318.6	80722	223606	92574.8	81130	34060.2	34289.5	253631	219396	321980	247817	239862	103430	483529	203425	284561	162005	134599	136790	149859	136701	155077
2356	369.351	14.0764	3075.39	28897.1	15563.7	0	5169.4	2564.86	92988.9	0	0	110233	0	143537	52063.4	48040.2	120702	5665.23	96759.5	100463	24721.4	0	87066.1	1.30527e+06	88904.6	0	0
2357	83.0608	1.57545	1.11229e+06	1.2693e+06	1.16419e+06	1.0338e+06	1.0293e+06	1.12027e+06	1.07786e+06	1.0384e+06	1.02989e+06	1.08726e+06	1.07664e+06	1.10476e+06	1.12377e+06	1.04557e+06	1.09602e+06	1.12573e+06	1.10676e+06	1.0808e+06	1.09427e+06	1.07063e+06	1.14508e+06	1.13264e+06	1.06064e+06	1.05427e+06	1.10399e+06
2358	107.061	14.335	1.23895e+06	1.32948e+06	1.31227e+06	1.37369e+06	1.30272e+06	1.30565e+06	1.31309e+06	1.25464e+06	1.34014e+06	1.27835e+06	1.25887e+06	1.27407e+06	1.33983e+06	1.31871e+06	1.37123e+06	1.3822e+06	1.28997e+06	1.28811e+06	1.33237e+06	1.29049e+06	1.33917e+06	1.25235e+06	1.30648e+06	1.3627e+06	1.32983e+06
2360	291.17	9.90711	46931.8	504421	103513	44012.5	73100.9	199642	59075.5	143659	58053.6	69999.5	30537.2	154460	136118	116669	81114	123758	148783	286607	89612	106616	143849	144387	138393	134883	156017
2361	288.119	1.73589	399489	207781	325039	226385	341494	530181	351887	406810	237694	224560	508527	459154	452606	504541	390466	263429	678291	742631	521330	498196	436023	454817	406971	443339	422233
2366	113.071	12.4328	1.44314e+06	1.45559e+06	1.30606e+06	1.46761e+06	1.492e+06	1.56595e+06	1.48694e+06	1.51136e+06	1.48622e+06	1.55093e+06	1.43306e+06	1.4998e+06	1.42833e+06	1.55362e+06	1.41273e+06	1.64094e+06	1.53926e+06	1.41422e+06	1.48617e+06	1.55802e+06	1.51667e+06	1.47262e+06	1.49677e+06	1.44343e+06	1.49515e+06
2367	165.605	1.04929	0	0	35478.3	185307	15030.4	244389	6235.63	0	0	0	62259.3	73175.9	60349.9	172773	102982	25773.7	0	0	57908.9	196980	47323.8	68669.5	55547.6	56895.6	46155.1
2371	71.0608	14.251	1.2746e+06	1.27658e+06	1.39072e+06	1.28241e+06	1.48306e+06	1.31853e+06	1.31651e+06	1.38967e+06	1.29151e+06	1.23022e+06	1.27723e+06	1.31118e+06	1.24002e+06	1.32379e+06	1.28331e+06	1.28463e+06	1.27203e+06	1.30196e+06	1.30145e+06	1.37266e+06	1.38929e+06	1.37369e+06	1.28039e+06	1.27837e+06	1.21642e+06
2372	71.0607	14.7772	1.31737e+06	1.45919e+06	1.36363e+06	1.38602e+06	1.36116e+06	1.248e+06	1.34926e+06	1.3601e+06	1.44128e+06	1.31857e+06	1.40054e+06	1.32124e+06	1.42728e+06	1.33872e+06	1.41651e+06	1.31165e+06	1.3229e+06	1.45292e+06	1.4738e+06	1.33224e+06	1.44563e+06	1.25025e+06	1.32368e+06	1.236e+06	1.24615e+06
2373	192.102	1.47868	104336	51089.6	64743.6	104802	65454.9	399785	109783	112094	73602.2	77255.3	376520	345717	321746	381258	259385	104745	373092	339819	290477	294523	217763	224959	211747	231344	228169
2374	401.866	0.771032	164003	167418	109105	134091	175151	206348	221518	198326	122281	124894	157848	144820	164046	188389	168072	186102	161130	135778	133402	184689	192362	258425	197946	198899	216463
2375	330.239	7.31468	18382.1	136878	210123	258465	318931	343019	774288	601603	34336.7	109671	285215	171320	222791	197511	349833	88781.3	378486	415353	259166	142169	363844	319727	318098	298327	300215
2376	76.0397	1.13844	2.73747e+06	2.49316e+06	2.49623e+06	1.58195e+06	3.36072e+06	2.02191e+06	1.74168e+06	1.52006e+06	2.29861e+06	2.18291e+06	2.08294e+06	1.71272e+06	2.07628e+06	1.94397e+06	2.59747e+06	2.31775e+06	2.23229e+06	1.87161e+06	2.58119e+06	1.75741e+06	2.20775e+06	2.15079e+06	2.52954e+06	2.20737e+06	2.23811e+06
2379	572.836	0.801315	111718	63932.1	187764	174147	229434	24307	244094	170858	300232	179051	77153.3	0	102616	70607.9	30701	195231	74559	33028.9	70515.4	96901.2	101237	123713	178542	82203	124773
2383	111.092	11.0685	1.25838e+06	1.19034e+06	1.18771e+06	1.40994e+06	1.36446e+06	1.59532e+06	1.2061e+06	1.20453e+06	1.23911e+06	1.39641e+06	1.17787e+06	1.24496e+06	1.29462e+06	1.25136e+06	1.42886e+06	1.6931e+06	1.18168e+06	1.13545e+06	1.22702e+06	1.21369e+06	1.32051e+06	1.20632e+06	1.48989e+06	1.35935e+06	1.38626e+06
2384	149.023	11.528	1.34516e+06	1.20242e+06	1.23519e+06	1.25681e+06	1.29791e+06	1.29382e+06	1.26919e+06	1.17672e+06	1.24195e+06	1.30142e+06	1.27223e+06	1.30687e+06	1.20182e+06	1.31566e+06	1.29416e+06	1.20503e+06	1.15043e+06	1.31517e+06	1.29212e+06	1.27313e+06	1.17294e+06	1.23959e+06	1.15709e+06	1.16427e+06	1.17394e+06
2385	99.0556	8.52899	1.42189e+06	1.24968e+06	1.31342e+06	1.21628e+06	1.36698e+06	1.0663e+06	1.30336e+06	1.30407e+06	1.36686e+06	1.30198e+06	1.19071e+06	1.10861e+06	1.15162e+06	1.02244e+06	1.1883e+06	1.2705e+06	1.2424e+06	1.03415e+06	1.15352e+06	1.09315e+06	1.34269e+06	1.21776e+06	1.17242e+06	1.15572e+06	1.06878e+06
2389	386.29	9.68539	310913	16433.2	4304.89	1587.27	32343	2263.2	0	144965	0	0	0	1758.85	0	0	1047.06	0	0	7298.05	1262.74	0	24784.4	19526.7	17165.5	25404.4	19536
2392	149.023	10.2974	1.42011e+06	1.26737e+06	1.21651e+06	1.13107e+06	1.13837e+06	1.3076e+06	1.27321e+06	1.34203e+06	1.28455e+06	1.35082e+06	1.20552e+06	1.34168e+06	1.15583e+06	1.31292e+06	1.21064e+06	1.21919e+06	1.08303e+06	1.27602e+06	1.14532e+06	1.14956e+06	1.18457e+06	1.24336e+06	1.24228e+06	1.20458e+06	1.14002e+06
2393	112.076	1.02156	256338	95549.6	237709	165388	199352	288527	259226	219587	198673	242408	357648	330349	216003	256160	193776	179525	184460	274008	327006	339814	255218	235811	227057	257973	245385
2396	112.051	1.16793	915599	1.99063e+06	1.15521e+06	933634	1.05023e+06	1.83985e+06	692550	909045	882667	887172	834513	784962	1.14047e+06	710809	1.75817e+06	1.34312e+06	447031	963210	830599	601492	993047	982592	936081	998635	943705
2401	226.119	1.51345	297864	273218	127572	125121	275765	354788	230156	277829	118064	77635.2	266215	255458	359949	291063	313332	134399	363365	269456	326116	269747	265763	286564	280145	264938	260083
2406	118.087	8.6111	264755	139809	416530	176616	287315	561458	222398	173178	155957	157121	316287	364164	398169	313331	199758	117067	157457	191851	314553	372512	262740	272963	273873	272559	257984
2408	242.187	5.09433	237862	21209.2	85784.4	68606.7	130418	37540.3	253486	228234	133838	144540	105698	372177	29914.2	41492.9	46479.4	32184.9	476357	400854	158605	177243	152959	153538	151270	159083	146947
2409	418.234	9.02491	45899.6	212070	36215.7	12025.7	37158.8	62819.4	131044	214907	83584.9	68097.6	19066.7	33208.9	24783.7	42410.9	31996.2	55300.9	409197	162643	44289.3	85016.2	98380	98932.5	99692.8	92917.2	96576.5
2410	158.154	10.3176	330072	323847	310586	325781	347335	300642	353393	329125	333991	322472	357217	316582	320427	309909	293640	321946	315366	379211	331780	330883	340703	354778	331059	360100	316369
2411	367.136	0.962106	192245	56884.3	138459	120449	132342	82278.1	275231	223132	133530	131609	99039.3	215920	10827.4	49932.8	0	41134.5	43075.6	450916	132518	190595	150623	130903	128261	144678	151282
2412	270.155	5.91573	2439.99	3666.38	312281	4493.56	18552.4	3893.71	8058.19	33264.4	14416.4	4467.89	6203.48	8076.34	12500.5	5029.06	2059.2	10331.8	772.926	0	9994.62	3186.85	14842.2	14059.9	12682.4	12934.3	14111.2
2414	115.087	14.6143	1.14138e+06	1.22109e+06	1.16872e+06	1.13162e+06	1.16729e+06	1.20438e+06	1.12938e+06	1.12271e+06	1.16927e+06	1.07049e+06	1.0333e+06	1.11783e+06	1.10405e+06	1.2386e+06	1.11373e+06	1.2129e+06	1.00293e+06	1.01037e+06	1.19288e+06	1.16066e+06	1.03084e+06	1.16241e+06	1.05953e+06	1.11616e+06	1.11501e+06
2415	165.055	6.00952	47367	59076.7	283655	370173	241268	76530.1	360262	173740	245331	250801	92091	81435.8	107423	90492.2	71455	144671	83211.4	68724.5	75108.1	72827.9	142202	139749	134245	149834	134691
2416	248.615	1.02152	16684.5	0	20496.6	11953.7	20206.7	25079.8	23411.5	16795.4	0	9993.1	14654.3	19180.8	67281.8	27203.1	42857.9	24343.5	238916	76096.7	11605	48829.6	38092.6	24822.7	23694.4	27205	19174.5
2418	61.04	0.568914	1.24499e+06	1.23115e+06	1.25395e+06	1.1625e+06	1.13561e+06	1.16882e+06	1.21393e+06	1.25876e+06	1.21054e+06	1.23757e+06	1.24972e+06	1.25203e+06	1.23295e+06	1.13462e+06	1.18626e+06	1.14699e+06	1.234e+06	1.22357e+06	1.19589e+06	1.22965e+06	1.2467e+06	1.17725e+06	1.11583e+06	1.11405e+06	1.13902e+06
2432	391.284	15.242	1.34908e+06	1.354e+06	1.29656e+06	1.41354e+06	1.39073e+06	1.36961e+06	1.28552e+06	1.23715e+06	1.49504e+06	1.40447e+06	1.38926e+06	1.35062e+06	1.3825e+06	1.46706e+06	1.54764e+06	1.45925e+06	1.44176e+06	1.37986e+06	1.58099e+06	1.43831e+06	1.29721e+06	1.59889e+06	1.35991e+06	1.37511e+06	1.36487e+06
2433	149.023	13.0523	1.32218e+06	1.31673e+06	1.28786e+06	1.23344e+06	1.23877e+06	1.25012e+06	1.22137e+06	1.24886e+06	1.33918e+06	1.43098e+06	1.3441e+06	1.34972e+06	1.24056e+06	1.27157e+06	1.28076e+06	1.24527e+06	1.26873e+06	1.34024e+06	1.41404e+06	1.28868e+06	1.12964e+06	1.2993e+06	1.31647e+06	1.20646e+06	1.21185e+06
2434	163.098	13.3813	930411	1.0627e+06	946435	1.04606e+06	1.04164e+06	1.07591e+06	992347	966219	1.02635e+06	977289	964709	1.04988e+06	1.01292e+06	992322	1.06632e+06	1.03748e+06	977213	908932	1.10255e+06	1.0115e+06	1.06559e+06	936679	1.06423e+06	1.07082e+06	1.03566e+06
2435	128.118	11.359	929042	962769	1.00156e+06	1.03783e+06	1.10741e+06	1.35844e+06	896963	976049	979594	1.12822e+06	935535	956913	974340	1.02284e+06	1.21438e+06	1.48709e+06	922362	886496	854122	922834	1.16608e+06	955283	1.21381e+06	1.07094e+06	1.12966e+06
2439	180.605	4.7367	1431	13928.5	28531.7	31909.9	31149.4	114435	19759	3069.79	6602.3	10079.3	175670	239178	301570	180462	177165	53947.7	162303	37747.1	176757	95668.6	89733.5	93033.7	88696.5	95730.9	97841.4
2440	275.008	1.87386	153354	0	0	0	12153.4	0	0	114735	0	1359.34	0	0	0	0	0	0	0	488172	0	0	34559.6	42623.5	41296.1	41559.9	44344.1
2443	219.134	2.48539	447683	367938	67771.3	242079	134489	445021	372613	277631	103506	124919	645710	497517	204360	328739	299545	37506.7	417673	367315	443437	376208	331956	353561	362201	377476	352004
2445	71.0608	15.0649	1.28187e+06	1.35541e+06	1.3383e+06	1.4365e+06	1.46038e+06	1.25977e+06	1.29071e+06	1.34247e+06	1.34681e+06	1.20782e+06	1.42885e+06	1.30932e+06	1.45291e+06	1.33791e+06	1.36153e+06	1.35835e+06	1.3344e+06	1.48254e+06	1.46418e+06	1.38633e+06	1.44009e+06	1.33249e+06	1.3402e+06	1.22034e+06	1.20636e+06
2446	141.959	11.8914	381726	562683	460232	486854	475828	496800	415654	422313	462274	516948	403607	654423	677524	550619	537624	595744	421399	478092	512607	503477	439453	464353	395757	402863	364811
2451	111.092	10.7525	1.02403e+06	946776	1.04046e+06	1.11019e+06	1.06334e+06	1.27321e+06	975198	1.09567e+06	1.02313e+06	1.0915e+06	957385	1.00306e+06	1.02175e+06	1.01675e+06	1.18049e+06	1.44323e+06	912186	909121	926234	1.00309e+06	1.13635e+06	967510	1.25195e+06	1.08618e+06	1.08387e+06
2453	302.171	5.27996	84340.4	48614.6	69724.3	494407	65968.1	214184	228534	239577	80261.3	78967	324875	261358	111047	227241	295946	32634	102040	411880	346983	206374	233620	217139	216006	224059	224782
2456	166.098	12.3518	1.36158e+06	1.2621e+06	1.33424e+06	1.43959e+06	1.43603e+06	1.32531e+06	1.38808e+06	1.36504e+06	1.33234e+06	1.40155e+06	1.39775e+06	1.33877e+06	1.30621e+06	1.51691e+06	1.34624e+06	1.34573e+06	1.41566e+06	1.40859e+06	1.38969e+06	1.40363e+06	1.31108e+06	1.34414e+06	1.27548e+06	1.30706e+06	1.35255e+06
2457	345.368	0.827702	5322.49	10106.3	24900.1	19234.6	0	18109.2	0	30510	0	22623.9	53028.6	99261.1	11804.3	31697.6	0	0	8234.57	36406.9	0	46715.8	19972	34585.1	25723.7	27341.7	0
2460	523.836	0.771537	125540	77080.4	221510	186683	128142	44600	111637	125587	166801	89147.5	80212.8	59998.9	60272.9	57739.9	48390.8	155995	67404.9	129506	66992.2	33134.7	134038	81332.1	79323	120642	159994
2462	151.084	5.57599	0	6323.58	5133.74	10867.7	13169.7	187202	24138.9	4543	11422.3	22614.9	275583	211105	153614	355815	25915.4	16325.9	391026	209965	204429	133648	128267	125726	122787	115047	128836
2464	287.135	0.967306	161118	102648	138672	154906	145135	264895	233158	191340	153609	130116	391161	341849	227010	361530	195379	124127	394133	351843	366769	265671	264104	241337	225236	248920	247706
2466	375.224	4.70314	300248	65151.8	108721	83700.9	101223	197286	207358	343407	166022	125187	273103	135797	36432.3	109163	15147.3	61448.7	52180	458042	493737	163109	185469	167243	180630	178223	174011
2479	249.619	1.71923	151688	12547.4	57189.5	79235.4	50037.9	89487.2	142834	211310	93983.3	90687.5	52843.8	283006	7243.22	13658.8	10375.1	5640.57	25396.6	416712	155532	187242	100733	110231	113942	113593	97214.4
2480	190.05	6.87052	93350.1	422409	50567.6	3687.21	8386.61	5986.08	1070.85	3.18679e+06	885.708	0	2009.67	15502.4	2629.65	866.523	8669.1	7327.54	0	277555	327.636	539.76	177984	137969	143880	154325	163367
2482	675.446	10.3013	55052.8	179842	12174.9	33028.6	17936.5	84078.2	317553	268616	20512.5	17545.9	145338	20887.6	2253.02	12943.5	7014.74	27305.3	4378.63	64002.9	10351.2	11574.1	113125	108640	94587.2	119354	113671
2485	233.113	1.07632	347580	281655	404201	277448	365440	547550	272386	319475	434578	458491	490729	416836	381319	402435	361992	189809	676389	496938	489431	401682	421394	426098	412171	416009	437973
2486	85.4233	0.771032	134977	274249	152599	120879	109746	147705	183161	211454	150040	115953	311810	295349	243216	276729	117623	185799	231754	221306	154094	149964	200893	226317	112667	160895	183767
2487	212.116	2.57135	10294.5	33713.2	10399	45717.2	14072.1	161173	191886	132292	57377.7	34938.1	117273	154396	51002.6	125125	22346.8	5659.42	178080	265408	378562	82721.4	131624	95196.9	107274	100042	90242.5
2488	110.02	9.71605	668087	794816	842281	925926	860531	968787	661651	539186	689225	866496	622396	812328	856822	741600	1.05925e+06	1.10221e+06	622017	702249	872123	816502	733290	848415	917084	831383	850033
2496	119.581	1.44238	54216	38424.2	53291.4	58239.6	58013.4	195956	72429.2	56865.4	25298.3	41505.2	210911	148269	159501	181353	167179	71641.1	181873	193996	193576	177103	111217	118769	102117	123714	95060.5
2497	74.0604	2.04425	1.05827e+06	1.07599e+06	1.02353e+06	1.11727e+06	1.03021e+06	988850	1.05302e+06	1.10949e+06	958811	923796	1.05247e+06	1.01729e+06	1.07785e+06	1.05787e+06	965927	1.02678e+06	1.12329e+06	1.04929e+06	956799	976784	1.02493e+06	1.041e+06	936980	958983	1.01577e+06
2498	166.086	9.63337	179620	123763	461037	169986	217445	469302	140261	112968	250242	132432	529296	402424	702153	408753	305975	89774.5	250594	187017	731790	745241	313551	353032	390873	404854	336057
2500	135.028	1.44238	158671	194375	162752	71405.6	218419	229570	133182	144063	119495	109930	159686	96738.9	129308	133859	182159	83147.2	154212	124751	227615	77959.8	128517	156821	168693	188946	161311
2502	468.331	9.62483	46428.9	152871	34751.3	31115.6	44484.7	38615.6	226316	472256	133312	53775.5	148557	41344.7	27729.6	33879.9	35250.6	50547.5	21130.4	75144.3	46073.1	59150.2	112335	88738.4	116138	119916	105076
2503	135.749	5.57599	1348.93	12512.5	14912.1	9049.41	16387.3	229909	19167.1	1552.82	10660.1	23855.9	277822	194361	165030	371788	25658.2	13191.2	405760	211545	215655	135514	137172	133238	124284	120710	112998
2506	107.061	15.3044	1.24608e+06	1.26521e+06	1.43276e+06	1.409e+06	1.46444e+06	1.41473e+06	1.31503e+06	1.18904e+06	1.42782e+06	1.35514e+06	1.31448e+06	1.32266e+06	1.33128e+06	1.38516e+06	1.33066e+06	1.37028e+06	1.3427e+06	1.32727e+06	1.39566e+06	1.35877e+06	1.33883e+06	1.27474e+06	1.46015e+06	1.32126e+06	1.49233e+06
2507	263.139	6.9946	1.97325e+06	2.32272e+06	783891	371979	1.24923e+06	1.44852e+06	1.32887e+06	1.6481e+06	708079	592804	693135	528980	208777	733770	344077	393927	1.10247e+06	1.15504e+06	1.53008e+06	383414	954403	1.04678e+06	913468	952997	1.05518e+06
2508	87.092	10.4236	939811	908145	881973	902110	921384	1.20496e+06	881608	952626	885469	963639	868888	964715	872666	884749	1.31591e+06	1.52834e+06	920219	873760	773364	865384	1.09445e+06	832994	1.18092e+06	1.09594e+06	1.04695e+06
2509	348.177	4.24435	212042	65939	104058	179683	125116	233688	284132	358345	145599	165225	539769	447317	124173	233760	192509	60889.3	173378	436699	340107	348275	294805	248423	242127	258344	286392
2510	250.166	2.53317	50981.1	46701.7	62507.4	50240.7	63082.1	301592	85195.2	65547.8	63876	54358.6	263364	222820	309911	309586	243969	89270	531554	185431	266335	185696	175048	182928	171445	186567	174016
[truncated: 1,956 more rows]

## Sheet: negative
: 1754 Items (negative ionisation)
[truncated: 1,755 more rows]
